# Supplementary material for: Corrective feedback guides human perceptual decision-making by informing about the world state rather than rewarding its choice
Source: PLoS Biol. 2023 Nov 8;21(11):e3002373. doi: 10.1371/journal.pbio.3002373 (PMC10659185; doi:10.1371/journal.pbio.3002373)
Supplement: S1 Data — (XLSX) [file pbio.3002373.s009.xlsx]

## Sheet: Fig. 2D
									Average: psychometric data points (Fraction of choice at toi-1 or toi+1 being large)
			Stimulus (toi-1)							Stimulus (toi-1)
Participant #ID		Gray color (toi-1)	-2	-1	0	1	2			-2	-1	0	1	2
1	Retrospective	Fraction of choice at toi-1 being large	0.0526316	0.0714286	0.2	0.777778	0.975		Gray color (toi-1)	0.1316	0.2263	0.4407	0.7055	0.8681
2		toi={0,small, correct}	0.225806	0.3	0.428571	0.608108	0.871795		Black color (toi-1)	0.1236	0.2742	0.5568	0.7943	0.8903
3			0.05	0.131579	0.3125	0.641975	0.804348			Stimulus (toi+1)
4			0	0.140351	0.545455	0.863014	0.964706			-2	-1	0	1	2
5			0	0.131579	0.333333	0.782051	0.928571		Gray color (toi+1)	0.1017	0.1908	0.3732	0.6352	0.8286
6			0.12	0.258065	0.461538	0.734177	0.869565		Black color (toi+1)	0.1752	0.3419	0.6086	0.8126	0.9005
7			0.2	0.351852	0.375	0.614035	0.837209
8			0	0.203704	0.444444	0.75	0.873418
9			0.12	0.425	0.5	0.77551	0.890909
10			0.288136	0.333333	0.75	0.658537	0.833333
11			0.205882	0.282051	0.545455	0.784615	0.88
12			0.0869565	0.316667	0.545455	0.711538	0.838235
13			0.0666667	0.210526	0.266667	0.637363	0.779817
14			0.253333	0.302632	0.4	0.596774	0.754717
15			0.181818	0.181818	0.555556	0.708861	0.828571
16			0.185185	0.265306	0.6	0.69863	0.88764
17			0.244444	0.296875	0.375	0.716418	0.876543
18			0.15	0.12766	0.333333	0.697368	0.881579		RSC_gray	0.1316 0.2263 0.4407 0.7055 0.8681
19			0.08	0.12069	0.25	0.807018	0.923077		RLC_black	0.1236 0.2742 0.5568 0.7943 0.8903
20			0.133333	0.272727	0.583333	0.777778	0.94186
21			0.0869565	0.35	0.111111	0.742857	0.843373		PSC_gray	0.1017 0.1908 0.3732 0.6352 0.8286
22			0.22	0.272727	0.5	0.6625	0.717647		PLC_black	0.1752 0.3419 0.6086 0.8126 0.9005
23			0.150943	0.269231	0.25	0.566667	0.753846
24			0.0819672	0.211268	0.1875	0.591549	0.810127
25			0.229167	0.315789	0.538462	0.637681	0.858824
26			0.157895	0.2	0.714286	0.706667	0.875
27			0.210526	0.2	0.7	0.723404	0.930556
28			0.0606061	0.0576923	0.545455	0.847059	0.988372
29			0.0888889	0.111111	0.636364	0.696203	0.939759
30			0.0172414	0.0769231	0.230769	0.649351	0.885246
			0.131613	0.226286	0.440653	0.705516	0.868121
		Black color (toi-1)
1		Fraction of choice at toi-1 being large	0.0277778	0.196721	0.666667	0.890909	0.978723
2		toi={0, large, correct}	0.141026	0.341176	0.6	0.829787	0.840909
3			0.0740741	0.313725	0.444444	0.844444	0.96
4			0.04	0.2	0.538462	0.923077	1
5			0.0294118	0.215686	0.333333	0.851852	1
6			0.1125	0.223684	0.75	0.804348	0.866667
7			0.139241	0.283784	0.7	0.859649	0.857143
8			0.142857	0.295775	0.7	0.79661	0.952381
9			0.2125	0.445783	0.666667	0.903614	0.964286
10			0.421875	0.511111	0.625	0.764706	0.830986
11			0.149425	0.344828	0.555556	0.794872	0.882353
12			0.190476	0.380952	0.764706	0.741379	0.82
13			0.0909091	0.0612245	0	0.627907	0.823529
14			0.12766	0.1875	0.444444	0.626866	0.612245
15			0.0632911	0.216667	0.75	0.705882	0.930233
16			0.102564	0.272727	0.666667	0.887097	0.977273
17			0.108108	0.126761	0.2	0.634615	0.870968
18			0.125	0.283784	0.571429	0.82	0.843137
19			0.0568182	0.291139	0.571429	0.72549	0.947368
20			0.0909091	0.283784	0.375	0.84	0.883721
21			0.057971	0.291667	0.5	0.833333	0.960784
22			0.215054	0.357143	0.5	0.591837	0.810811
23			0.191176	0.362319	0.875	0.803571	0.925926
24			0.213115	0.301887	0.833333	0.76	0.73913
25			0.0933333	0.140625	0.235294	0.653846	0.741935
26			0.101695	0.365591	0.636364	0.769231	0.906977
27			0.222222	0.416667	0.421053	0.780822	0.916667
28			0.0428571	0.142857	0.833333	0.953846	0.963636
29			0.0571429	0.132353	0.375	0.894737	0.918919
30			0.0655738	0.238095	0.571429	0.915254	0.982143
			0.123552	0.274201	0.55682	0.794319	0.890295
			Stimulus (toi+1)
		Gray color (toi+1)	-2	-1	0	1	2
1	Prospective	Fraction of choice at toi+1 being large	0.0615385	0.084507	0	0.627119	0.896552
2		toi={0,small, correct}	0.15942	0.185185	0.333333	0.581081	0.87037
3			0.0125	0.138889	0.0769231	0.57971	0.844444
4			0.0277778	0.0704225	0.461538	0.731343	0.945455
5			0.0125	0	0.1875	0.732143	0.955882
6			0.0666667	0.207547	0.214286	0.723077	0.864198
7			0.169014	0.28125	0.6	0.586207	0.795455
8			0.0634921	0.147059	0.833333	0.758065	0.875
9			0.102041	0.166667	0.333333	0.851064	0.928571
10			0.25	0.266667	0.4	0.647059	0.72
11			0.109375	0.306122	0.4	0.617021	0.830508
12			0.177419	0.396226	0.4	0.630769	0.833333
13			0.0689655	0.07	0.363636	0.42029	0.716418
14			0.134146	0.0980392	0.307692	0.348485	0.56338
15			0.0289855	0.231884	0.363636	0.508475	0.865385
16			0.0547945	0.320755	0.222222	0.65625	0.882353
17			0.16129	0.306452	0.615385	0.615385	0.777778
18			0.09375	0.183333	0.333333	0.68254	0.892857
19			0.134328	0.3	0.4	0.677419	0.816667
20			0.111111	0.186441	0.444444	0.791667	0.893617
21			0.0833333	0.25	0.272727	0.656716	0.865385
22			0.179775	0.214286	0.375	0.566038	0.731343
23			0.0333333	0.12	0.2	0.483871	0.706897
24			0.0422535	0.0843373	0.142857	0.444444	0.772727
25			0.138462	0.256098	0.636364	0.714286	0.857143
26			0.157895	0.26087	0.5	0.639344	0.76087
27			0.28	0.219512	0.571429	0.785714	0.863636
28			0.0149254	0.116667	0.3	0.633803	0.810345
29			0.123077	0.239437	0.6	0.757143	0.903846
30			0	0.016129	0.307692	0.610169	0.818182
			0.101739	0.190826	0.373222	0.635223	0.82862
		Black color (toi+1)
1		Fraction of choice at toi+1 being large	0.0508475	0.2	0.75	0.930233	0.983607
2		toi={0, large, correct}	0.3	0.523077	0.3	0.796875	0.957746
3			0.157895	0.27027	0.142857	0.815789	0.793651
4			0.0555556	0.172414	0.5	0.890909	0.966102
5			0.0576923	0.2	0.75	0.886792	0.982456
6			0.1875	0.28169	0.5	0.830508	0.84375
7			0.206349	0.375	0.5	0.716981	0.813333
8			0.132075	0.296875	0.692308	0.844828	0.910714
9			0.184615	0.53012	0.631579	0.936508	1
10			0.403226	0.678571	0.857143	0.793103	0.887324
11			0.177419	0.403509	0.571429	0.690141	0.844156
12			0.197368	0.412698	0.733333	0.836066	0.827586
13			0.0888889	0.05	0.571429	0.516129	0.777778
14			0.290323	0.340426	0.714286	0.785714	0.688889
15			0.0851064	0.421053	0.545455	0.884615	0.866667
16			0.114754	0.347826	0.588235	0.789474	0.985294
17			0.148936	0.240741	0.5	0.689655	0.866667
18			0.180328	0.327586	0.8	0.848485	0.914286
19			0.181818	0.25	1	0.854839	0.917808
20			0.122807	0.186441	0.545455	0.809524	1
21			0.15873	0.333333	0.666667	0.916667	0.969697
22			0.3	0.355556	0.428571	0.683333	0.869565
23			0.267857	0.485294	0.692308	0.844828	0.966667
24			0.23913	0.458333	1	0.833333	0.848485
25			0.181818	0.431373	0.6	0.78	0.84
26			0.235294	0.434783	0.588235	0.793103	0.945205
27			0.342857	0.492754	0.466667	0.828125	0.898734
28			0.078125	0.207792	0.666667	0.851852	0.981818
29			0.107143	0.258065	0.454545	0.852459	0.881356
30			0.0204082	0.290909	0.5	0.848485	0.984615
			0.175162	0.341883	0.608572	0.812645	0.900465

## Sheet: Fig. 4B,D,E,G, H
									"When conditioned to Correct trials at toi"
Fig 4B,D, H (Value-updating model)
		Parameters							Fig 4B		Stimulus (toi)								Fig 4D		Stimulus (toi)								Fig 4H		Stimulus (toi)
	Simulation batch #ID	α	σ_m	μ_0	β	V_init				choice at toi conditioned to small	-2	-1	0	choice at toi conditioned to large	0	1	2			choice at toi conditioned to small	-2	-1	0	choice at toi conditioned to large	0	1	2			choice at toi conditioned to small	-2	-1	0	choice at toi conditioned to large	0	1	2
	1	0.35	0.15	0	10	0.5			Retrospective: PSE (toi-1)		0.0361479	-0.100856	0.0449347		-0.0450273	0.0985323	-0.037035		Prospective: PSE (toi+1)		0.0737894	-0.033988	0.112996		-0.110036	0.0329757	-0.0752987		Subtracted: PSE (toi+1) - PSE (toi-1)		0.0376415	0.0668682	0.0680611		-0.0650092	-0.0655565	-0.0382637
	2	0.35	0.28	0	10	0.5					0.0347078	-0.0995819	0.041253		-0.044809	0.0935362	-0.0369676				0.0733907	-0.0367013	0.111769		-0.113992	0.0314386	-0.0742081				0.038683	0.0628806	0.0705162		-0.0691825	-0.0620976	-0.0372405
	3	0.35	0.41	0	10	0.5					0.0284219	-0.0856177	0.0408298		-0.0458979	0.0818606	-0.0304911				0.0693102	-0.0166105	0.120153		-0.121145	0.0112179	-0.0725361				0.0408883	0.0690072	0.0793234		-0.0752468	-0.0706427	-0.0420451
	4	0.35	0.54	0	10	0.5					0.0207834	-0.0601072	0.0389856		-0.0417667	0.0559979	-0.0226108				0.0645505	0.0144643	0.12716		-0.130712	-0.0195755	-0.067751				0.0437671	0.0745714	0.0881745		-0.0889455	-0.0755735	-0.0451402
	5	0.35	0.67	0	10	0.5					0.00954058	-0.0395136	0.0355401		-0.0404486	0.0308289	-0.0123852				0.0630096	0.0478611	0.137671		-0.144576	-0.0530845	-0.0677992				0.053469	0.0873747	0.102131		-0.104127	-0.0839135	-0.0554139
	6	0.35	0.8	0	10	0.5					0.00527119	-0.0212578	0.0368542		-0.0347971	0.0156349	-0.00520217				0.0666718	0.0756843	0.157264		-0.15425	-0.0750425	-0.0700997				0.0614006	0.0969421	0.12041		-0.119453	-0.0906774	-0.0648975
	7	0.35	0.93	0	10	0.5					0.000843798	-0.0127636	0.0358509		-0.0361681	0.0071638	0.00117093				0.0757945	0.0977122	0.173465		-0.176946	-0.0989831	-0.0762372				0.0749507	0.110476	0.137614		-0.140778	-0.106147	-0.0774081
	8	0.35	1.06	0	10	0.5					-0.00495973	-0.0080256	0.0405982		-0.0380052	0.0011278	0.00500753				0.0844879	0.11651	0.195884		-0.195697	-0.115903	-0.0875233				0.0894477	0.124536	0.155286		-0.157692	-0.11703	-0.0925308
	9	0.35	1.19	0	10	0.5					-0.00848474	-0.00497971	0.0499962		-0.0441238	-0.00136187	0.00818193				0.0954105	0.137749	0.216116		-0.218971	-0.13904	-0.100941				0.103895	0.142729	0.16612		-0.174847	-0.137678	-0.109123
	10	0.35	1.32	0	10	0.5					-0.0135292	0.000935526	0.0493433		-0.0481952	-0.0113352	0.0095739				0.111298	0.156772	0.23714		-0.2474	-0.162775	-0.116579				0.124827	0.155837	0.187797		-0.199204	-0.15144	-0.126153
	11	0.35	1.45	0	10	0.5					-0.0176807	0.00506004	0.0590532		-0.0650328	-0.0108316	0.0136158				0.129596	0.181455	0.268797		-0.274881	-0.185031	-0.135638				0.147277	0.176395	0.209743		-0.209848	-0.1742	-0.149254
	12	0.35	1.58	0	10	0.5					-0.0140811	0.00847168	0.0707294		-0.0699977	-0.0176254	0.0117643				0.150273	0.207982	0.301235		-0.299655	-0.210991	-0.148945				0.164355	0.19951	0.230506		-0.229657	-0.193365	-0.160709
	13	0.35	1.71	0	10	0.5					-0.0156581	0.0150313	0.0743447		-0.0844796	-0.0237548	0.0176572				0.17165	0.228602	0.32755		-0.337996	-0.230592	-0.174297				0.187308	0.213571	0.253206		-0.253516	-0.206837	-0.191954
	14	0.35	1.84	0	10	0.5					-0.0135025	0.0231412	0.0957573		-0.0906179	-0.0294268	0.0162057				0.192269	0.256796	0.3589		-0.370544	-0.263471	-0.192534				0.205771	0.233655	0.263142		-0.279927	-0.234044	-0.208739
	15	0.35	1.97	0	10	0.5					-0.0137003	0.0254177	0.110665		-0.106727	-0.0406202	0.0105034				0.212778	0.291412	0.389968		-0.405028	-0.295341	-0.225355				0.226478	0.265994	0.279303		-0.298301	-0.254721	-0.235858
	16	0.35	2.1	0	10	0.5					-0.0141747	0.0296629	0.122441		-0.114552	-0.0486517	0.0101771				0.23699	0.320132	0.43604		-0.446362	-0.322566	-0.252033				0.251165	0.290469	0.313599		-0.33181	-0.273914	-0.26221
	17	0.35	2.23	0	10	0.5					-0.0103872	0.0465488	0.135744		-0.129844	-0.059689	0.0065145				0.266106	0.346058	0.467142		-0.474788	-0.344916	-0.270238				0.276494	0.299509	0.331398		-0.344945	-0.285227	-0.276752
	18	0.35	2.36	0	10	0.5					-0.00647558	0.0499765	0.156351		-0.150268	-0.0665671	-0.000180691				0.291204	0.373717	0.494523		-0.519212	-0.383372	-0.299485				0.297679	0.323741	0.338172		-0.368944	-0.316804	-0.299305
	19	0.35	2.49	0	10	0.5					-0.00695475	0.0640053	0.164787		-0.164695	-0.0726378	-0.00164456				0.32007	0.406629	0.530808		-0.551611	-0.416089	-0.325333				0.327024	0.342624	0.366021		-0.386916	-0.343452	-0.323689
	20	0.35	2.62	0	10	0.5					0.0104021	0.0768844	0.170674		-0.17944	-0.0790803	-0.0174965				0.349356	0.437887	0.577485		-0.589688	-0.450512	-0.354858				0.338953	0.361003	0.406811		-0.410248	-0.371432	-0.337361
	21	0.35	2.75	0	10	0.5					0.0216648	0.0931106	0.190423		-0.182335	-0.105556	-0.0343212				0.377979	0.468724	0.60772		-0.636995	-0.483421	-0.382862				0.356314	0.375613	0.417296		-0.45466	-0.377865	-0.348541
	22	0.35	2.88	0	10	0.5					0.0434937	0.106124	0.199772		-0.186204	-0.118898	-0.0586997				0.410123	0.504527	0.635887		-0.663	-0.507606	-0.406331				0.36663	0.398402	0.436115		-0.476797	-0.388709	-0.347631
	23	0.35	3.01	0	10	0.5					0.0620077	0.127475	0.212947		-0.198776	-0.130645	-0.072334				0.441635	0.521403	0.673044		-0.669786	-0.527998	-0.444441				0.379627	0.393928	0.460097		-0.47101	-0.397353	-0.372107
	24	0.35	3.14	0	10	0.5					0.0837532	0.139545	0.213044		-0.216049	-0.140625	-0.100974				0.468335	0.542875	0.676266		-0.683776	-0.549313	-0.479172				0.384582	0.40333	0.463222		-0.467727	-0.408689	-0.378198
	25	0.35	3.27	0	10	0.5					0.102945	0.152214	0.2186		-0.215229	-0.159838	-0.115292				0.487514	0.568698	0.694325		-0.695802	-0.575848	-0.495593				0.384569	0.416484	0.475725		-0.480573	-0.41601	-0.380301
										Average	0.0128158	0.0212361	0.104381		-0.102939	-0.0292984	-0.0174105				0.211344	0.248654	0.361172		-0.369314	-0.253434	-0.215844				0.198528	0.227418	0.256792		-0.266375	-0.224135	-0.198433
Fig 4E,G, H (Bayesian-updating model)
		Parameters							Fig 4E		Stimulus (toi)								Fig 4G		Stimulus (toi)								Fig 4H		Stimulus (toi)
	Simulation batch #ID	σ_m	μ_0	σ_0	σ_S	σ_m'	σ_diffusion			choice at toi conditioned to small	-2	-1	0	choice at toi conditioned to large	0	1	2			choice at toi conditioned to small	-2	-1	0	choice at toi conditioned to large	0	1	2			choice at toi conditioned to small	-2	-1	0	choice at toi conditioned to large	0	1	2
	1	0.15	0	5	1.58114	2.5	0.8		Retrospective: PSE (toi-1)		0.110138	0.215004	0.532548		-0.517648	-0.218831	-0.111975		Prospective: PSE (toi+1)		-0.0734496	0.264956	0.843389		-0.848752	-0.260268	0.071728		Subtracted: PSE (toi+1) - PSE (toi-1)		-0.183588	0.0499516	0.310841		-0.331104	-0.0414369	0.183703
	2	0.28	0	5	1.58114	2.5	0.8				0.111205	0.216042	0.50827		-0.490453	-0.219752	-0.115003				-0.0714008	0.264962	0.815556		-0.822844	-0.260708	0.0693522				-0.182606	0.0489197	0.307286		-0.332391	-0.0409559	0.184355
	3	0.41	0	5	1.58114	2.5	0.8				0.115759	0.213625	0.468088		-0.458009	-0.215457	-0.114511				-0.066594	0.266094	0.781608		-0.782121	-0.260035	0.0661145				-0.182353	0.0524697	0.313521		-0.324112	-0.0445784	0.180625
	4	0.54	0	5	1.58114	2.5	0.8				0.119327	0.209563	0.426882		-0.416818	-0.209207	-0.116674				-0.060704	0.262072	0.737094		-0.73531	-0.256258	0.0614182				-0.180031	0.0525083	0.310212		-0.318492	-0.0470512	0.178092
	5	0.67	0	5	1.58114	2.5	0.8				0.120261	0.198592	0.386722		-0.372855	-0.203272	-0.121654				-0.0563339	0.252408	0.688637		-0.690024	-0.250714	0.0532562				-0.176595	0.053816	0.301915		-0.317169	-0.0474417	0.17491
	6	0.8	0	5	1.58114	2.5	0.8				0.121518	0.19018	0.338442		-0.328438	-0.194546	-0.122693				-0.0500785	0.243537	0.63571		-0.634872	-0.238164	0.0484266				-0.171596	0.0533568	0.297268		-0.306435	-0.0436184	0.17112
	7	0.93	0	5	1.58114	2.5	0.8				0.120529	0.176993	0.295012		-0.286008	-0.179091	-0.124417				-0.047802	0.22959	0.583056		-0.588522	-0.227896	0.0447203				-0.168331	0.0525977	0.288044		-0.302514	-0.0488054	0.169137
	8	1.06	0	5	1.58114	2.5	0.8				0.11849	0.162586	0.254399		-0.242253	-0.163253	-0.122263				-0.0448535	0.215491	0.532797		-0.54017	-0.214601	0.0424033				-0.163344	0.0529052	0.278398		-0.297917	-0.0513484	0.164666
	9	1.19	0	5	1.58114	2.5	0.8				0.118639	0.144318	0.214058		-0.201489	-0.148757	-0.118593				-0.0401669	0.200056	0.489338		-0.49528	-0.197323	0.039941				-0.158806	0.0557381	0.27528		-0.293791	-0.048566	0.158534
	10	1.32	0	5	1.58114	2.5	0.8				0.115427	0.131702	0.178082		-0.162918	-0.130867	-0.112302				-0.0423496	0.184396	0.448376		-0.452531	-0.178235	0.0460004				-0.157776	0.0526941	0.270294		-0.289612	-0.0473677	0.158302
	11	1.45	0	5	1.58114	2.5	0.8				0.107828	0.112649	0.137986		-0.136398	-0.115765	-0.105838				-0.0491226	0.165478	0.411083		-0.409408	-0.160721	0.0453442				-0.156951	0.0528291	0.273097		-0.27301	-0.0449558	0.151182
	12	1.58	0	5	1.58114	2.5	0.8				0.0991375	0.0954872	0.109346		-0.104191	-0.0991371	-0.0976912				-0.0478573	0.145628	0.368129		-0.369889	-0.141665	0.0474137				-0.146995	0.0501407	0.258783		-0.265698	-0.0425282	0.145105
	13	1.71	0	5	1.58114	2.5	0.8				0.0915825	0.0782279	0.0768599		-0.0659659	-0.0818732	-0.0900109				-0.0538171	0.127993	0.333239		-0.328706	-0.124906	0.0539946				-0.1454	0.0497654	0.256379		-0.26274	-0.0430333	0.144006
	14	1.84	0	5	1.58114	2.5	0.8				0.0817835	0.0631861	0.0480148		-0.039695	-0.0665859	-0.0776909				-0.0615056	0.11043	0.29668		-0.30107	-0.10594	0.0632539				-0.143289	0.0472441	0.248665		-0.261375	-0.0393544	0.140945
	15	1.97	0	5	1.58114	2.5	0.8				0.0697166	0.0439269	0.0271858		-0.0189221	-0.0499334	-0.067454				-0.0694646	0.0945764	0.270076		-0.272729	-0.0900321	0.0667007				-0.139181	0.0506495	0.24289		-0.253806	-0.0400987	0.134155
	16	2.1	0	5	1.58114	2.5	0.8				0.0580945	0.030447	-0.00188465		0.0025708	-0.033942	-0.0600772				-0.0791985	0.0729377	0.237693		-0.245136	-0.0724458	0.0769732				-0.137293	0.0424907	0.239578		-0.247707	-0.0385038	0.13705
	17	2.23	0	5	1.58114	2.5	0.8				0.0487073	0.0123357	-0.0212977		0.0247287	-0.0158725	-0.0452696				-0.0833516	0.0547202	0.208174		-0.213765	-0.0515719	0.0830328				-0.132059	0.0423845	0.229472		-0.238494	-0.0356994	0.128302
	18	2.36	0	5	1.58114	2.5	0.8				0.0363275	-0.00284377	-0.0470277		0.0422277	-0.00158661	-0.0364187				-0.090984	0.0321125	0.188103		-0.186368	-0.0335456	0.08974				-0.127311	0.0349563	0.235131		-0.228595	-0.031959	0.126159
	19	2.49	0	5	1.58114	2.5	0.8				0.0257921	-0.0171518	-0.0574746		0.0631153	0.0141462	-0.0275143				-0.105269	0.026323	0.162303		-0.168326	-0.0247296	0.0973594				-0.131062	0.0434748	0.219778		-0.231441	-0.0388758	0.124874
	20	2.62	0	5	1.58114	2.5	0.8				0.0145092	-0.0307852	-0.0766895		0.0793751	0.0298546	-0.0134458				-0.104144	0.00979591	0.136442		-0.139713	-0.00768358	0.106015				-0.118653	0.0405812	0.213132		-0.219088	-0.0375381	0.119461
	21	2.75	0	5	1.58114	2.5	0.8				0.00730359	-0.0423707	-0.091924		0.0976516	0.0487175	-0.0029324				-0.113493	-0.00452224	0.113182		-0.119436	0.0121746	0.114175				-0.120797	0.0378484	0.205106		-0.217088	-0.0365429	0.117107
	22	2.88	0	5	1.58114	2.5	0.8				-0.00557411	-0.0523651	-0.117069		0.111062	0.0498023	0.00392855				-0.123364	-0.0223803	0.0915646		-0.10188	0.0248766	0.122396				-0.11779	0.0299847	0.208633		-0.212942	-0.0249257	0.118467
	23	3.01	0	5	1.58114	2.5	0.8				-0.0157097	-0.068479	-0.118617		0.12587	0.0678926	0.0184245				-0.133747	-0.0259002	0.0773561		-0.0750612	0.0325973	0.124976				-0.118037	0.0425788	0.195973		-0.200931	-0.0352952	0.106551
	24	3.14	0	5	1.58114	2.5	0.8				-0.0242542	-0.0839458	-0.139014		0.142699	0.0775862	0.028535				-0.140378	-0.0448981	0.0554246		-0.0633075	0.0442908	0.135999				-0.116123	0.0390478	0.194439		-0.206007	-0.0332954	0.107464
	25	3.27	0	5	1.58114	2.5	0.8				-0.0374496	-0.0919248	-0.139952		0.150841	0.0898564	0.0373502				-0.141783	-0.0531479	0.0461636		-0.0458805	0.0534923	0.141634				-0.104333	0.0387769	0.186115		-0.196722	-0.0363642	0.104284
										Average	0.0691635	0.0761999	0.127638		-0.120077	-0.0787949	-0.0686475				-0.0780485	0.122908	0.382047		-0.385244	-0.1196	0.0764947				-0.147212	0.0467084	0.254409		-0.265167	-0.0408056	0.145142

## Sheet: Fig. 5B,D,E,G,H
									"When conditioned to Incorrect trials at toi"
Fig 5B,D, H (Value-updating model)
		Parameters							Fig 5B		Stimulus (toi)								Fig 5D		Stimulus (toi)								Fig 5H		Stimulus (toi)
	Simulation batch #ID	α	σ_m	μ_0	β	V_init				choice at toi conditioned to large	-2	-1	0	choice at toi conditioned to small	0	1	2			choice at toi conditioned to large	-2	-1	0	choice at toi conditioned to small	0	1	2			choice at toi conditioned to large	-2	-1	0	choice at toi conditioned to small	0	1	2
	1	0.35	0.15	0	10	0.5			Retrospective: PSE (toi-1)		-0.0489321	-0.221159	-0.0278474		0.0278644	0.219564	0.0426899		Prospective: PSE (toi+1)		-0.128474	-0.333021	0.0809703		-0.0846416	0.339175	0.12826		Subtracted: PSE (toi+1) - PSE (toi-1)		-0.0795424	-0.111862	0.108818		-0.112506	0.11961	0.0855701
	2	0.35	0.28	0	10	0.5					-0.0448742	-0.236683	-0.0309848		0.0259149	0.20282	0.036258				-0.12797	-0.335416	0.0860232		-0.0877329	0.337651	0.134794				-0.083096	-0.0987333	0.117008		-0.113648	0.134831	0.0985358
	3	0.35	0.41	0	10	0.5					-0.0626436	-0.190291	-0.0303915		0.0261939	0.182279	0.0539825				-0.154394	-0.239673	0.0999788		-0.0996539	0.237288	0.147069				-0.0917502	-0.0493826	0.13037		-0.125848	0.0550087	0.0930868
	4	0.35	0.54	0	10	0.5					-0.0975135	-0.140939	-0.0278206		0.0224372	0.137549	0.0763394				-0.180455	-0.136851	0.11738		-0.115608	0.13203	0.171587				-0.0829415	0.00408839	0.145201		-0.138046	-0.00551911	0.0952477
	5	0.35	0.67	0	10	0.5					-0.108365	-0.112377	-0.0274048		0.0282011	0.0936434	0.103216				-0.196922	-0.0676888	0.134792		-0.13687	0.0664977	0.180994				-0.0885574	0.0446886	0.162197		-0.165072	-0.0271458	0.0777781
	6	0.35	0.8	0	10	0.5					-0.114229	-0.0933291	-0.0256388		0.0263634	0.086821	0.116201				-0.187857	-0.0254818	0.151723		-0.152157	0.0154047	0.181251				-0.0736274	0.0678473	0.177362		-0.17852	-0.0714163	0.0650495
	7	0.35	0.93	0	10	0.5					-0.132514	-0.0924855	-0.0265235		0.0292225	0.0793976	0.131005				-0.161587	0.00945517	0.163643		-0.169962	-0.0113567	0.14954				-0.0290728	0.101941	0.190167		-0.199184	-0.0907543	0.0185344
	8	0.35	1.06	0	10	0.5					-0.13825	-0.0859562	-0.0288066		0.0301545	0.0803702	0.142451				-0.134297	0.0303212	0.182954		-0.186088	-0.0324764	0.128694				0.00395364	0.116277	0.211761		-0.216243	-0.112847	-0.0137566
	9	0.35	1.19	0	10	0.5					-0.152654	-0.101545	-0.0360729		0.0393116	0.0869517	0.158478				-0.121741	0.0396195	0.195987		-0.200286	-0.0416506	0.117527				0.0309121	0.141165	0.23206		-0.239598	-0.128602	-0.0409505
	10	0.35	1.32	0	10	0.5					-0.166505	-0.108766	-0.0432774		0.0386346	0.0967608	0.185443				-0.126429	0.0575498	0.209465		-0.216968	-0.0583276	0.104566				0.0400763	0.166316	0.252742		-0.255602	-0.155088	-0.0808766
	11	0.35	1.45	0	10	0.5					-0.191176	-0.121742	-0.0526616		0.0424818	0.106144	0.195554				-0.109062	0.0632918	0.225514		-0.234687	-0.0641969	0.0933558				0.0821134	0.185034	0.278175		-0.277169	-0.170341	-0.102198
	12	0.35	1.58	0	10	0.5					-0.218817	-0.138683	-0.0530934		0.0624896	0.122521	0.219996				-0.0997437	0.0727988	0.232547		-0.248443	-0.0696008	0.0936049				0.119073	0.211482	0.285641		-0.310933	-0.192122	-0.126391
	13	0.35	1.71	0	10	0.5					-0.242805	-0.156077	-0.0704982		0.0642717	0.143308	0.241961				-0.0995374	0.0783857	0.250205		-0.263044	-0.0848742	0.0908663				0.143268	0.234463	0.320703		-0.327315	-0.228182	-0.151095
	14	0.35	1.84	0	10	0.5					-0.274473	-0.177635	-0.079977		0.0784507	0.161421	0.273267				-0.104626	0.0854304	0.267508		-0.273631	-0.0836678	0.0928111				0.169847	0.263065	0.347485		-0.352081	-0.245088	-0.180456
	15	0.35	1.97	0	10	0.5					-0.301064	-0.198283	-0.0904771		0.0845344	0.175234	0.291723				-0.0925835	0.0900987	0.278403		-0.295945	-0.0962903	0.0888019				0.208481	0.288382	0.36888		-0.380479	-0.271525	-0.202921
	16	0.35	2.1	0	10	0.5					-0.32778	-0.21927	-0.101152		0.101148	0.190567	0.329815				-0.0962699	0.0986359	0.290687		-0.306283	-0.0954262	0.0815697				0.23151	0.317906	0.391839		-0.40743	-0.285993	-0.248245
	17	0.35	2.23	0	10	0.5					-0.353255	-0.233956	-0.118116		0.112047	0.214988	0.354352				-0.0976268	0.0958184	0.302018		-0.321399	-0.103738	0.0920149				0.255628	0.329774	0.420134		-0.433446	-0.318726	-0.262337
	18	0.35	2.36	0	10	0.5					-0.371694	-0.259947	-0.127466		0.122851	0.233719	0.356964				-0.0915681	0.100211	0.32115		-0.328969	-0.114327	0.0872793				0.280126	0.360158	0.448616		-0.45182	-0.348045	-0.269684
	19	0.35	2.49	0	10	0.5					-0.372267	-0.276425	-0.14959		0.136083	0.247631	0.366433				-0.0863819	0.101359	0.330299		-0.346496	-0.121612	0.0841517				0.285885	0.377784	0.479889		-0.482579	-0.369243	-0.282281
	20	0.35	2.62	0	10	0.5					-0.370993	-0.286907	-0.160686		0.147703	0.248867	0.364773				-0.0804326	0.118419	0.338506		-0.346485	-0.121032	0.0641575				0.29056	0.405326	0.499192		-0.494188	-0.369899	-0.300615
	21	0.35	2.75	0	10	0.5					-0.362815	-0.284506	-0.167729		0.158374	0.256114	0.343575				-0.0632121	0.117169	0.330934		-0.350402	-0.126604	0.0530501				0.299603	0.401675	0.498663		-0.508776	-0.382718	-0.290525
	22	0.35	2.88	0	10	0.5					-0.348614	-0.267719	-0.173181		0.16356	0.26091	0.343662				-0.047487	0.1127	0.333164		-0.333881	-0.131673	0.0269033				0.301127	0.380419	0.506346		-0.497441	-0.392583	-0.316758
	23	0.35	3.01	0	10	0.5					-0.3363	-0.268294	-0.16547		0.183758	0.250275	0.327917				-0.0238561	0.126365	0.325005		-0.337492	-0.128755	0.0207693				0.312444	0.394659	0.490474		-0.52125	-0.37903	-0.307147
	24	0.35	3.14	0	10	0.5					-0.327243	-0.266552	-0.169035		0.164258	0.245691	0.310328				-0.00898449	0.131314	0.314761		-0.338358	-0.136381	-0.00189756				0.318258	0.397865	0.483796		-0.502616	-0.382072	-0.312226
	25	0.35	3.27	0	10	0.5					-0.319988	-0.253539	-0.168667		0.176647	0.252857	0.299745				0.00881907	0.128831	0.317086		-0.331427	-0.138181	-0.021033				0.328808	0.382369	0.485753		-0.508074	-0.391038	-0.320778
										Average	-0.231431	-0.191723	-0.0861027		0.0837182	0.175056	0.226645				-0.104507	0.0207856	0.235228		-0.244276	-0.025285	0.0956275				0.126923	0.212508	0.321331		-0.327995	-0.200341	-0.131018
Fig 5E,G, H (Bayesian-updating model)
		Parameters							Fig 5E		Stimulus (toi)								Fig 5G		Stimulus (toi)								Fig 5H		Stimulus (toi)
	Simulation batch #ID	σ_m	μ_0	σ_0	σ_S	σ_m'	σ_diffusion			choice at toi conditioned to large	-2	-1	0	choice at toi conditioned to small	0	1	2			choice at toi conditioned to large	-2	-1	0	choice at toi conditioned to small	0	1	2			choice at toi conditioned to large	-2	-1	0	choice at toi conditioned to small	0	1	2
	1	0.15	0	5	1.58114	2.5	0.8		Retrospective: PSE (toi-1)		-1.48865	-0.949701	-0.51829		0.51944	0.941121	1.44926		Prospective: PSE (toi+1)	(yellow)	-1.90239	-0.997904	-0.23669		0.233167	0.998131	1.91072		Subtracted: PSE (toi+1) - PSE (toi-1)		-0.41374	-0.0482036	0.2816		-0.286273	0.0570101	0.461454
	2	0.28	0	5	1.58114	2.5	0.8				-1.3831	-0.893864	-0.493265		0.496024	0.883417	1.32781				-1.74475	-0.933246	-0.203977		0.204811	0.9333	1.7494				-0.361656	-0.0393811	0.289288		-0.291213	0.0498831	0.421587
	3	0.41	0	5	1.58114	2.5	0.8				-1.25306	-0.822089	-0.459547		0.464724	0.806774	1.2231				-1.58284	-0.83028	-0.167744		0.176275	0.835092	1.59891				-0.329785	-0.00819091	0.291803		-0.288449	0.0283187	0.375813
	4	0.54	0	5	1.58114	2.5	0.8				-1.09215	-0.732841	-0.418281		0.423746	0.718217	1.08077				-1.40361	-0.721838	-0.12539		0.135961	0.729474	1.40134				-0.311456	0.0110034	0.292891		-0.287784	0.0112574	0.320569
	5	0.67	0	5	1.58114	2.5	0.8				-0.943974	-0.635776	-0.374129		0.378855	0.61899	0.926667				-1.20004	-0.622151	-0.0837732		0.0920893	0.619812	1.21557				-0.256063	0.0136257	0.290356		-0.286766	0.000821438	0.288901
	6	0.8	0	5	1.58114	2.5	0.8				-0.796501	-0.538783	-0.327419		0.332449	0.530251	0.776326				-1.03358	-0.522669	-0.043317		0.0441273	0.516941	1.04259				-0.237083	0.016114	0.284102		-0.288322	-0.0133096	0.266268
	7	0.93	0	5	1.58114	2.5	0.8				-0.644976	-0.454016	-0.284295		0.289622	0.442669	0.629506				-0.878654	-0.420215	0.00152207		0.00187707	0.41664	0.868548				-0.233678	0.0338016	0.285817		-0.287745	-0.026029	0.239042
	8	1.06	0	5	1.58114	2.5	0.8				-0.522508	-0.373085	-0.242492		0.247153	0.361113	0.505067				-0.732039	-0.334478	0.0425422		-0.0364528	0.331621	0.718544				-0.209531	0.038607	0.285034		-0.283606	-0.0294914	0.213477
	9	1.19	0	5	1.58114	2.5	0.8				-0.420996	-0.300627	-0.207624		0.205677	0.287224	0.400958				-0.603681	-0.252956	0.0711668		-0.0779476	0.256779	0.594368				-0.182684	0.0476708	0.278791		-0.283625	-0.0304453	0.193411
	10	1.32	0	5	1.58114	2.5	0.8				-0.316807	-0.233656	-0.16854		0.165954	0.226219	0.307293				-0.485097	-0.190405	0.109018		-0.107065	0.190409	0.494108				-0.168291	0.0432507	0.277559		-0.27302	-0.0358105	0.186815
	11	1.45	0	5	1.58114	2.5	0.8				-0.228478	-0.176012	-0.131754		0.136331	0.172778	0.216273				-0.400252	-0.130961	0.135734		-0.13205	0.128943	0.392852				-0.171774	0.0450508	0.267488		-0.268381	-0.0438354	0.17658
	12	1.58	0	5	1.58114	2.5	0.8				-0.152383	-0.124485	-0.0991658		0.101674	0.117288	0.148409				-0.317531	-0.0767948	0.161905		-0.167245	0.0752739	0.317236				-0.165149	0.0476903	0.261071		-0.26892	-0.0420146	0.168827
	13	1.71	0	5	1.58114	2.5	0.8				-0.0814024	-0.0718443	-0.0712569		0.0768486	0.073138	0.0810875				-0.245092	-0.0256395	0.194532		-0.185066	0.030252	0.241579				-0.16369	0.0462048	0.265788		-0.261915	-0.042886	0.160492
	14	1.84	0	5	1.58114	2.5	0.8				-0.0277477	-0.0407388	-0.0353107		0.0427928	0.0338035	0.0238431				-0.1783	0.00914432	0.217386		-0.212288	-0.0135599	0.175659				-0.150552	0.0498831	0.252697		-0.255081	-0.0473633	0.151816
	15	1.97	0	5	1.58114	2.5	0.8				0.017169	-0.00371437	-0.0166663		0.0157591	0.00171039	-0.0198032				-0.127772	0.0507223	0.234989		-0.235252	-0.0472928	0.13491				-0.144941	0.0544366	0.251655		-0.251011	-0.0490032	0.154713
	16	2.1	0	5	1.58114	2.5	0.8				0.0598865	0.0263542	0.00667095		-0.00261621	-0.0350696	-0.0745728				-0.0811161	0.0787516	0.25064		-0.25071	-0.0806929	0.0879845				-0.141003	0.0523974	0.243969		-0.248094	-0.0456233	0.162557
	17	2.23	0	5	1.58114	2.5	0.8				0.108484	0.0566753	0.0236987		-0.0297519	-0.0624555	-0.101452				-0.0432038	0.112172	0.266972		-0.268749	-0.106706	0.0405435				-0.151687	0.055497	0.243273		-0.238997	-0.0442507	0.141995
	18	2.36	0	5	1.58114	2.5	0.8				0.134681	0.082121	0.0591102		-0.0533642	-0.0898967	-0.140781				-0.00215607	0.133827	0.28244		-0.286318	-0.130626	-0.00298232				-0.136837	0.0517056	0.22333		-0.232954	-0.040729	0.137798
	19	2.49	0	5	1.58114	2.5	0.8				0.15525	0.110916	0.0616906		-0.0617703	-0.122039	-0.169331				0.0297149	0.151508	0.298105		-0.295819	-0.153322	-0.038647				-0.125535	0.0405918	0.236414		-0.234048	-0.0312833	0.130684
	20	2.62	0	5	1.58114	2.5	0.8				0.180113	0.133611	0.0783448		-0.0812392	-0.132638	-0.198077				0.0643418	0.171489	0.306821		-0.309807	-0.176701	-0.0623464				-0.115771	0.0378782	0.228477		-0.228568	-0.0440632	0.135731
	21	2.75	0	5	1.58114	2.5	0.8				0.2073	0.15302	0.099779		-0.0992487	-0.147688	-0.224803				0.0895252	0.192515	0.318725		-0.315154	-0.193166	-0.0860252				-0.117774	0.0394948	0.218946		-0.215905	-0.0454785	0.138778
	22	2.88	0	5	1.58114	2.5	0.8				0.238597	0.167706	0.118947		-0.107817	-0.174031	-0.236526				0.109882	0.205985	0.325171		-0.32874	-0.209115	-0.113563				-0.128715	0.0382785	0.206223		-0.220923	-0.0350841	0.122963
	23	3.01	0	5	1.58114	2.5	0.8				0.251458	0.183622	0.129398		-0.122236	-0.185189	-0.247005				0.135311	0.230834	0.336573		-0.332369	-0.215629	-0.135251				-0.116146	0.0472122	0.207175		-0.210133	-0.03044	0.111754
	24	3.14	0	5	1.58114	2.5	0.8				0.258453	0.197918	0.142769		-0.141905	-0.200357	-0.268686				0.161299	0.229877	0.342423		-0.344283	-0.234598	-0.161616				-0.0971539	0.0319592	0.199655		-0.202378	-0.0342409	0.10707
	25	3.27	0	5	1.58114	2.5	0.8				0.275039	0.203486	0.149232		-0.150389	-0.218732	-0.280063				0.178755	0.244294	0.354379		-0.341664	-0.255065	-0.177017				-0.0962836	0.0408085	0.205147		-0.191275	-0.0363327	0.103047
										Average	-0.298652	-0.201432	-0.119136		0.121869	0.193865	0.285411				-0.487731	-0.169937	0.135606		-0.133547	0.169848	0.488297				-0.189079	0.0314955	0.254742		-0.255415	-0.0240169	0.202886

## Sheet: Fig. 6B,C,D
		Fig. 6B	Models							Fig. 6D	Models
Participant #ID		LL score	Base	Fixed	Value	World	Hybrid			Metrics (Bayesian Model Selection)	Base	Fixed	Value	World	Hybrid
1			-1950.91	-1960.17	-1940.03	-1925.97	-1927.22			Expected posterior (first-order)	0.00645161	0.00645162	0.00645427	0.599183	0.38146	Posterior moments of model frequencies
2			-3066.46	-2875.87	-2871.47	-2727.73	-2728.83			(seocnd-order)	0.000200312	0.000200312	0.000200394	0.00750509	0.00737338
3			-2651.95	-2440.98	-2436.89	-2359.34	-2359.58			SD of posterior probabilities	0.0141532	0.0141532	0.0141561	0.0866319	0.0858684
4			-2326.69	-1849.69	-1812.94	-1765.4	-1749.78			Protected exceedance probability	3.5272e-11	3.5272e-11	3.5272e-11	0.89376	0.10624
5			-1814.21	-1800.25	-1735.24	-1720.46	-1720.48			Bayesian Omnibus Risk	1.7636e-10
6			-2501.67	-2496.37	-2490.99	-2436.84	-2434.52
7			-2878.73	-2861.78	-2859.56	-2813.35	-2822.91
8			-2555.21	-2402.02	-2380.97	-2339.98	-2326.83
9			-2655.46	-2428.53	-2412.84	-2384.86	-2388.55
10			-3144.5	-3043.16	-3017.11	-3011.96	-3015.78
11			-2744.95	-2658.63	-2649.03	-2604	-2621.63
12			-2863.76	-2866.58	-2852.85	-2796.94	-2797.64
13			-2800.4	-2586.02	-2587.45	-2509.97	-2505.68
14			-3272.02	-3222.04	-3164.2	-3090.17	-3122.53
15			-2695.81	-2588.19	-2581.04	-2549.34	-2549.5
16			-2622.41	-2522.29	-2525.24	-2433.64	-2427.38
17			-2801.4	-2774.37	-2773.05	-2679.09	-2677.06
18			-2616.82	-2557.73	-2494.13	-2414.99	-2400.54
19			-2578.74	-2362.58	-2359.7	-2296.31	-2289.85
20			-2524.72	-2344.32	-2345.59	-2254.45	-2246.94
21			-2381.81	-2381.07	-2373.49	-2343.57	-2345.09
22			-3041.35	-3030.55	-3000.25	-2985.12	-2983.5
23			-2821.25	-2899.96	-2752.04	-2754.27	-2746.3
24			-2928.63	-2881.7	-2879.57	-2870.61	-2871.7
25			-2756.34	-2753.18	-2744.05	-2668.6	-2664
26			-2897.4	-2900.25	-2894.93	-2846.9	-2846.43
27			-2920.08	-2833.18	-2832.83	-2784.34	-2781.6
28			-1895.56	-1893.94	-1891.73	-1829.18	-1820.68
29			-2490.77	-2282.84	-2282.63	-2198.41	-2195.99
30			-2159.23	-2149.08	-2134.1	-2125.71	-2117.09
		Average	-2645.31	-2554.91	-2535.87	-2484.05	-2482.85
		δ=LL-LL_Base		90.3966	109.442	161.258	162.453
		Fig. 6C
		AICc score
1			3903.82	3924.34	3890.08	3863.95	3872.47
2			6134.92	5755.75	5752.96	5467.49	5475.7
3			5305.9	4885.96	4883.79	4730.7	4737.19
4			4655.38	3703.37	3635.89	3542.82	3517.59
5			3630.42	3604.5	3480.48	3452.93	3459
6			5005.34	4996.74	4991.98	4885.7	4887.07
7			5759.46	5727.57	5729.13	5638.72	5663.86
8			5112.41	4808.05	4771.95	4691.99	4671.69
9			5312.92	4861.06	4835.69	4781.73	4795.14
10			6290.99	6090.32	6044.23	6035.93	6049.6
11			5491.9	5321.26	5308.07	5220.01	5261.3
12			5729.52	5737.17	5715.71	5605.89	5613.31
13			5602.79	5176.04	5184.91	5031.97	5029.39
14			6546.05	6448.08	6338.41	6192.35	6263.1
15			5393.62	5180.39	5172.1	5110.7	5117.05
16			5246.82	5048.59	5060.5	4879.3	4872.8
17			5604.79	5552.75	5556.12	5370.19	5372.16
18			5235.64	5119.46	4998.28	4842	4819.11
19			5159.48	4729.16	4729.41	4604.63	4597.74
20			5051.44	4692.64	4701.19	4520.91	4511.91
21			4765.62	4766.15	4756.99	4699.15	4708.22
22			6084.7	6065.1	6010.5	5982.25	5985.04
23			5644.5	5803.92	5514.1	5520.56	5510.63
24			5859.25	5767.4	5769.16	5753.25	5761.44
25			5514.67	5510.36	5498.1	5349.21	5346.03
26			5796.81	5804.5	5799.88	5705.82	5710.89
27			5842.15	5670.36	5675.67	5580.69	5581.24
28			3793.11	3791.88	3793.48	3670.38	3659.4
29			4983.55	4569.68	4575.27	4408.83	4410.01
30			4320.46	4302.16	4278.22	4263.43	4252.22
		Average	5292.62	5113.82	5081.74	4980.12	4983.74
		Δ=AICc_Base - AICc		178.792	210.873	312.5	308.872

## Sheet: Fig. 7A
Fig 7A (Human participants)
	PSE	toi - 1								toi + 1								subtracted (toi + 1) - (toi - 1)
		C_toi = small	Stimulus (toi) conditioned on "small choice, Correct" toi trials							C_toi = small	Stimulus (toi) conditioned on "small choice, Correct" toi trials							C_toi = small	Stimulus (toi) conditioned on "small choice, Correct" toi trials
Participant #ID			-2	-1	0	1	2				-2	-1	0	1	2				-2	-1	0	1	2
1	Correct		0.120646	0.162829	0.248682	0.297425	-0.609832				-0.17706	0.136407	0.525134	0.800171	NaN				-0.297706	-0.0264216	0.276452	0.502746	NaN
2			0.25633	0.095679	0.0588111	-0.37859	-0.598943				-1.18565	-0.273453	0.348526	0.786906	1.11799				-1.44198	-0.369132	0.289715	1.1655	1.71694
3			0.590308	0.695456	0.598948	0.358857	0.00283166				0.0174854	0.241153	0.708	0.758605	0.0643844				-0.572823	-0.454303	0.109052	0.399748	0.0615527
4			0.211123	0.265225	0.0595541	0.530935	1.20563e-08				-0.340501	0.00468679	0.337146	1.18474	0.676055				-0.551625	-0.260538	0.277592	0.653804	0.676055
5			0.205314	0.132313	0.272703	0.111635	1.22115				-0.021411	0.419439	0.568779	1.45716	0.00462592				-0.226725	0.287125	0.296076	1.34553	-1.21652
6			0.283392	0.150898	0.0364293	0.110035	NaN				-0.364898	0.13091	0.2906	0.748983	1.02482				-0.64829	-0.0199881	0.25417	0.638949	NaN
7			0.0358055	0.0665813	0.0162201	-0.0897388	0.53138				-0.769333	-0.184834	0.273	0.300089	-0.0647229				-0.805139	-0.251415	0.25678	0.389828	-0.596103
8			-0.0203607	0.0638928	0.234356	-0.444509	0.669442				-0.6043	-0.153915	0.18789	0.736657	1.05182				-0.583939	-0.217808	-0.0464657	1.18117	0.382382
9			-0.223286	-0.374773	-0.336628	-0.461059	1.00103				-0.811257	-0.398664	-0.0957004	0.851424	0.0810414				-0.587971	-0.0238908	0.240928	1.31248	-0.919987
10			-0.299084	0.00512055	-0.270652	0.103816	-0.788463				0.269622	0.196987	0.26954	1.22274	1.12162				0.568706	0.191867	0.540192	1.11892	1.91008
11			-0.094335	-0.124761	-0.248757	-0.121774	0.885409				-0.817573	-0.348356	0.235158	0.691266	1.0882				-0.723238	-0.223594	0.483915	0.81304	0.202787
12			-0.0454887	-0.0822492	0.0786277	0.291116	-0.370952				-0.709258	-0.179515	-0.0109441	1.06443	0.775824				-0.663769	-0.0972659	-0.0895718	0.773312	1.14678
13			0.886278	0.768276	0.528712	0.481832	-0.0123732				0.0759278	0.542873	1.16975	1.76123	1.20328				-0.810351	-0.225404	0.641042	1.2794	1.21565
14			0.312036	0.369414	0.197069	1.34591	0.0670448				0.889597	1.19471	1.68121	2.0262	1.53341				0.577561	0.825295	1.48415	0.680291	1.46637
15			0.264869	0.27888	0.139212	0.706865	1.0098				-0.382489	0.142181	0.566141	1.35372	1.72523				-0.647358	-0.136699	0.426929	0.646851	0.715435
16			0.211486	0.217988	-0.0557954	-0.943364	-0.261668				-0.865203	-0.425989	0.222472	1.09262	1.35717				-1.07669	-0.643977	0.278268	2.03598	1.61884
17			0.3152	0.120241	-0.175923	-0.155062	0.888615				-0.810582	-0.260949	0.19708	1.4224	0.214963				-1.12578	-0.38119	0.373003	1.57747	-0.673652
18			0.0659574	0.0607872	0.247549	-0.434019	-1.02015				-0.736106	-0.25489	0.24865	1.04849	0.918405				-0.802063	-0.315678	0.00110038	1.48251	1.93856
19			0.25436	0.128837	0.154635	0.239749	-0.000529716				-0.313726	-0.0425372	0.14609	0.336007	1.07283				-0.568086	-0.171374	-0.00854514	0.0962578	1.07336
20			0.0974328	-0.0121882	-0.205767	-0.129936	NaN				-0.758646	-0.343125	0.0382635	0.295655	-1.42428				-0.856078	-0.330937	0.24403	0.42559	NaN
21			0.225858	0.190773	0.0476873	-0.129397	-0.340461				-0.247477	-0.0213111	0.27349	0.465567	0.500105				-0.473335	-0.212084	0.225802	0.594964	0.840566
22			0.439185	0.636163	0.236068	-0.00308666	-0.544756				-0.400264	-0.041222	0.548935	1.3086	0.817797				-0.839449	-0.677385	0.312867	1.31168	1.36255
23			0.184333	0.206193	0.504393	1.55854	0.595008				-0.3434	0.235581	1.10013	0.991383	0.832203				-0.527733	0.029388	0.59574	-0.567152	0.237196
24			0.592064	0.545485	0.551518	1.20558	0.0241277				-0.000194263	0.659195	1.06742	1.40902	1.39784				-0.592258	0.11371	0.515899	0.203436	1.37372
25			0.219435	0.0921753	-0.0815276	-0.531899	-1.16288				-0.693159	-0.309397	0.0317501	0.17738	1.30933				-0.912594	-0.401572	0.113278	0.709279	2.47221
26			0.0370781	0.0943622	0.0374344	-0.0204322	-1.20938				-0.490332	-0.155672	0.301238	1.14766	0.451616				-0.52741	-0.250034	0.263803	1.1681	1.661
27			-0.123782	-0.243645	-0.212842	-0.986368	-0.0164091				-0.716258	-0.514817	-0.318653	0.0471871	-0.582597				-0.592476	-0.271172	-0.105812	1.03356	-0.566188
28			-0.0137763	0.0938473	0.0777799	0.365067	NaN				-0.442602	0.0686218	0.660181	1.07837	NaN				-0.428826	-0.0252255	0.582401	0.713305	NaN
29			0.088817	-0.13884	0.207489	-0.613781	-0.738332				-0.408506	-0.242951	-0.0567535	1.1367	-0.534554				-0.497323	-0.104111	-0.264243	1.75048	0.203778
30			0.298483	0.298852	0.600577	0.794716	0.651831				-0.094735	0.119576	0.86803	1.19801	2.04732				-0.393218	-0.179276	0.267453	0.403295	1.39548
		Average	0.179189	0.158794	0.118219	0.101969	-0.00472093				-0.40841	-0.00197588	0.412752	0.963313	0.70649				-0.587599	-0.16077	0.294533	0.861344	0.757647
		C_toi = large	Stimulus (toi) conditioned on "large choice, Correct" toi trials							C_toi = large	Stimulus (toi) conditioned on "large choice, Correct" toi trials							C_toi = large	Stimulus (toi) conditioned on "large choice, Correct" toi trials
1	Correct		NaN	-0.276461	-0.183191	-0.0845713	0.024739				NaN	-0.731567	-0.304267	-0.0187862	0.151953				NaN	-0.455105	-0.121076	0.0657851	0.127214
2			-1.15797	-0.291522	-0.242963	-0.363836	-0.312442				-1.59178	-1.22352	-0.888364	0.0591941	0.68729				-0.433814	-0.932	-0.645401	0.42303	0.999732
3			1.34431	-0.272872	-0.258678	0.04358	0.29335				NaN	-0.341773	0.0926699	0.510777	1.12503				NaN	-0.0689011	0.351348	0.467197	0.831682
4			NaN	-0.353835	-0.271589	0.143983	0.0108671				NaN	-1.3175	-0.124974	0.147617	0.430018				NaN	-0.963668	0.146615	0.00363432	0.419151
5			NaN	0.0648362	-0.131945	-0.00418642	0.0978818				NaN	-0.436376	-0.242907	-0.144101	0.0171238				NaN	-0.501212	-0.110962	-0.139914	-0.080758
6			NaN	0.170523	-0.0403536	-0.0372731	0.149469				NaN	-0.32984	-0.155941	0.279136	0.677808				NaN	-0.500363	-0.115587	0.316409	0.528338
7			0.716697	-0.309966	-0.237445	-0.168925	-0.27215				-0.34205	-0.484592	-0.156918	-0.135641	0.650376				-1.05875	-0.174626	0.0805268	0.0332841	0.922525
8			-0.519185	-0.379082	-0.314534	-0.224369	-0.188713				-0.802867	-0.572284	-0.313271	0.107545	0.349675				-0.283682	-0.193202	0.00126351	0.331914	0.538388
9			-0.481732	-1.018	-0.810617	-0.520104	-0.606051				-1.51979	-1.18171	-0.958629	-0.613691	-0.402587				-1.03806	-0.163714	-0.148012	-0.0935874	0.203463
10			-1.26751	-1.49229	-1.02358	-1.21974	-0.876597				-1.17036	-2.311	-1.63697	-1.03464	-0.762194				0.0971558	-0.818713	-0.613391	0.185098	0.114404
11			0.540298	-0.106657	-0.27561	-0.266884	-0.317371				-0.655712	-1.18133	-0.194205	-0.136209	0.24123				-1.19601	-1.07467	0.081405	0.130675	0.558601
12			0.80414	-0.227405	-0.314723	-0.302235	-0.349305				-1.66728	-0.523181	-0.494254	0.0202563	0.327479				-2.47142	-0.295776	-0.179532	0.322491	0.676783
13			NaN	0.898287	0.67802	0.575421	0.548731				NaN	-0.0142605	0.801549	0.912465	1.64297				NaN	-0.912547	0.123528	0.337044	1.09424
14			0.527866	0.386807	0.723985	0.781723	0.624495				-1.36004	-0.516712	-0.258615	-0.154036	0.126525				-1.88791	-0.90352	-0.9826	-0.935759	-0.49797
15			-0.722724	-0.306951	0.0779948	-0.0710465	-0.071022				1.11951	-0.506504	-0.350064	0.137507	0.33213				1.84223	-0.199553	-0.428058	0.208554	0.403152
16			-1.5105	-0.481914	-0.389941	-0.341547	-0.33769				-1.35703	-0.677862	-0.379516	-0.0736761	0.401508				0.153471	-0.195948	0.0104245	0.267871	0.739198
17			0.209325	0.476958	0.498496	-0.00519299	-0.212297				0.406658	-1.12602	0.0784651	0.256918	0.653909				0.197334	-1.60298	-0.420031	0.262111	0.866206
18			-1.00052	-0.333223	-0.104971	-0.123256	-0.273131				0.652646	-1.755	-0.469995	0.0886045	0.469193				1.65316	-1.42178	-0.365024	0.211861	0.742325
19			NaN	0.314371	-0.0446195	-0.0921903	-0.182192				-0.679155	-0.397847	-0.365646	0.0458325	0.54684				NaN	-0.712218	-0.321027	0.138023	0.729033
20			1.20964	-0.254921	-0.111147	-0.268971	-0.333724				NaN	-0.122128	-0.217983	0.117525	0.48456				NaN	0.132794	-0.106837	0.386496	0.818284
21			-0.631993	0.23852	-0.209589	-0.219886	-0.14075				-0.190144	-1.09652	-0.58928	-0.181125	0.129962				0.441848	-1.33504	-0.379692	0.038761	0.270712
22			1.39447	0.135133	0.0263669	-0.0306115	-0.0656283				0.265303	-0.992979	-0.335987	0.227951	0.589782				-1.12916	-1.12811	-0.362354	0.258563	0.65541
23			-0.578638	-0.628936	-0.491083	-0.39769	-0.235507				-0.465328	-1.01762	-0.896596	-0.388823	-0.102344				0.11331	-0.388685	-0.405513	0.0088668	0.133163
24			0.607324	-0.0507872	-0.094583	-0.0482107	-0.0474485				-1.06272	-0.248606	-0.672524	0.0656928	0.570397				-1.67004	-0.197819	-0.577941	0.113904	0.617846
25			1.4689	0.286924	0.631682	0.183907	-0.0768553				-0.740666	-0.154694	-0.365059	0.0861959	0.664001				-2.20957	-0.441618	-0.996741	-0.0977111	0.740857
26			0.40105	-0.0370634	-0.27134	-0.181316	-0.249294				-1.50375	-1.37476	-0.650147	-0.0529132	0.604693				-1.9048	-1.3377	-0.378806	0.128403	0.853987
27			-0.444296	-0.83803	-0.464508	-0.649153	-0.678067				-2.09521	-1.88523	-0.940034	-0.330083	0.496397				-1.65091	-1.0472	-0.475526	0.31907	1.17446
28			NaN	0.0596632	-0.254344	-0.167022	-0.0724613				NaN	-0.536413	-0.188815	-0.00359507	0.257876				NaN	-0.596076	0.0655287	0.163427	0.330337
29			0.662868	-0.140473	0.0248763	0.00548504	-0.0274775				0.777842	-0.33997	-0.124356	0.145475	0.535425				0.114974	-0.199497	-0.149233	0.13999	0.562903
30			-1.36887	0.00663832	-0.324411	-0.0952827	-0.01238				-0.34741	-0.251725	-0.201468	0.0256898	0.11351				1.02146	-0.258364	0.122943	0.120973	0.12589
		Average	0.00882366	-0.158724	-0.140145	-0.138313	-0.139634				-0.651333	-0.788318	-0.38347	-0.001098	0.400351				-0.538056	-0.629594	-0.243325	0.137215	0.539985
		C_toi = large	Stimulus (toi) conditioned on "large choice, Incorrect" toi trials							C_toi = large	Stimulus (toi) conditioned on "large choice, Incorrect" toi trials							C_toi = large	Stimulus (toi) conditioned on "large choice, Incorrect" toi trials
1	Incorrect		-0.303627	-0.365716	-0.193728	-0.172309	-0.522495				-0.0383264	-0.478781	-0.15417	0.227199	0.414568				0.265301	-0.113065	0.0395578	0.399508	0.937063
2			-0.14358	-0.258693	-0.265335	-0.608386	-0.304702				-0.496475	-0.317264	-0.257081	0.941707	0.875254				-0.352895	-0.0585717	0.00825446	1.55009	1.17996
3			-0.0135859	0.0258304	0.163288	0.362829	0.348846				-0.92751	-0.842756	-0.00852071	0.558618	0.937894				-0.913925	-0.868586	-0.171809	0.19579	0.589049
4			-0.361105	0.130789	-0.20296	-0.160787	-0.304528				-1.24689	0.117602	0.18905	0.179005	0.373196				-0.885784	-0.0131864	0.39201	0.339791	0.677724
5			-0.0788569	-0.23701	0.051288	0.160937	0.0345838				0.0712437	0.352181	0.428255	0.641986	0.81131				0.150101	0.589191	0.376967	0.481049	0.776726
6			0.00240933	0.339801	-0.115335	0.121223	0.157076				-0.0759576	-0.168805	0.336787	0.503968	0.231163				-0.078367	-0.508607	0.452123	0.382745	0.0740868
7			0.17267	0.201562	-0.145244	0.00999113	-0.69766				-0.188076	-0.120664	-0.22743	-0.410217	0.0480578				-0.360747	-0.322226	-0.0821866	-0.420208	0.745718
8			-0.071507	0.156829	0.0331528	-0.28986	0.0460515				-0.941498	-0.309744	-0.0891544	0.221284	0.582924				-0.869992	-0.466573	-0.122307	0.511144	0.536872
9			-0.908019	-0.879991	-0.826546	-1.11112	-0.583667				-0.909012	-1.09048	-0.582775	-0.198971	0.367392				-0.000993003	-0.210487	0.243771	0.912153	0.951059
10			-1.46086	-1.26967	-1.01055	-0.971473	-0.941774				-1.11891	-1.74685	-1.12978	-0.515933	-0.256695				0.341952	-0.477189	-0.119229	0.45554	0.685079
11			0.0244482	-0.218196	-0.234149	-0.268047	0.143766				-0.630606	-0.12297	-0.0780268	0.0365341	0.456854				-0.655055	0.0952254	0.156122	0.304581	0.313088
12			0.079765	-0.401588	-0.427059	-0.405041	0.879404				-1.37799	-0.598961	-0.170063	-0.293957	0.279419				-1.45776	-0.197372	0.256996	0.111084	-0.599985
13			1.1849	0.646356	0.820283	0.470454	0.368411				0.584711	0.491709	0.561971	0.992959	1.05056				-0.600193	-0.154646	-0.258312	0.522505	0.682152
14			1.0394	0.894387	0.58614	0.465163	-0.0606294				1.36056	1.39306	1.33982	2.00602	1.18902				0.321164	0.498673	0.753681	1.54085	1.24965
15			-0.135218	-0.251501	0.0948692	0.183408	-0.386676				-0.205438	-0.125196	0.00301937	0.631727	0.486845				-0.0702193	0.126305	-0.0918499	0.448318	0.873521
16			-0.492739	-0.320433	-0.579194	-0.185005	-0.226961				-1.1342	-0.549451	-0.151331	0.201015	0.197506				-0.641462	-0.229018	0.427863	0.38602	0.424466
17			0.796058	0.334213	-0.0834422	0.0746645	-0.378714				0.290764	-0.044989	0.524418	0.535645	0.968807				-0.505294	-0.379202	0.60786	0.460981	1.34752
18			-0.0550906	-0.224869	-0.349964	-0.638488	-0.034286				-0.719872	-0.291378	-0.254344	0.507056	0.247628				-0.664782	-0.0665099	0.0956194	1.14554	0.281914
19			0.0897652	0.0105273	-0.298511	-0.238646	0.0232638				-0.388618	-0.77819	0.234371	0.520449	0.936631				-0.478383	-0.788717	0.532883	0.759095	0.913367
20			0.213068	0.018013	-0.352572	-0.0804801	-0.227275				-0.578061	-0.584607	-0.185559	0.141992	0.616986				-0.791129	-0.60262	0.167012	0.222472	0.844261
21			-0.147876	-0.209852	-0.00359004	-0.33157	-0.0571278				-0.722895	0.119471	0.151437	0.591389	0.944715				-0.575018	0.329324	0.155027	0.922959	1.00184
22			0.567365	0.0241521	0.207622	-0.157585	0.307094				-0.295981	0.388216	0.416946	1.23511	0.389503				-0.863345	0.364064	0.209324	1.39269	0.0824088
23			-0.612125	-0.770236	-0.551979	-0.582634	-0.047665				-1.13415	-0.522869	-0.120951	0.351265	-0.135877				-0.522025	0.247368	0.431029	0.9339	-0.0882124
24			-0.385709	-0.356838	0.204	-0.0326635	-0.00483427				-0.757377	-0.150306	-0.136505	0.228043	0.114357				-0.371668	0.206532	-0.340505	0.260706	0.119192
25			0.311848	0.107829	-0.0809435	-0.0752115	0.0201717				0.340143	0.341785	0.908667	1.22477	0.977894				0.0282953	0.233955	0.98961	1.29998	0.957722
26			0.423238	0.0552241	0.0325339	-0.411963	-0.0332394				0.118413	-0.349788	0.207302	0.592895	0.408981				-0.304826	-0.405012	0.174768	1.00486	0.44222
27			-0.969803	-0.898677	-0.49082	-0.372185	-0.642879				-1.32657	-1.47913	-0.711826	-0.288369	-0.471117				-0.356763	-0.580449	-0.221006	0.0838165	0.171762
28			-0.637916	-0.260367	-0.169924	-0.148538	-0.041262				-0.494806	-0.528964	-0.260626	0.224411	0.514753				0.143109	-0.268597	-0.090702	0.37295	0.556015
29			0.140119	-0.0610402	-0.21218	0.158031	-0.230162				-0.479366	-0.113716	-0.0919366	0.218123	0.566736				-0.619485	-0.0526763	0.120244	0.0600916	0.796898
30			0.0687235	-0.466042	-0.386296	-0.105912	-0.0742631				-0.86089	-0.217749	0.1178	0.00197248	0.150699				-0.929613	0.248293	0.504095	0.107885	0.224962
		Average	-0.0554611	-0.150173	-0.159572	-0.17804	-0.115738				-0.476121	-0.277653	0.0269921	0.39359	0.475865				-0.42066	-0.127479	0.186564	0.57163	0.591603
		C_toi = small	Stimulus (toi) conditioned on "small choice, Incorrect" toi trials							C_toi = small	Stimulus (toi) conditioned on "small choice, Incorrect" toi trials							C_toi = small	Stimulus (toi) conditioned on "small choice, Incorrect" toi trials
1	Incorrect		0.252998	0.372444	0.308712	0.743817	1.02008				-0.0686952	0.33097	0.562033	0.543431	0.615704				-0.321694	-0.0414736	0.253321	-0.200386	-0.404375
2			0.115685	0.480231	0.107392	0.0974003	-0.0299533				-1.53143	-0.795099	-0.131919	1.01775	1.38659				-1.64712	-1.27533	-0.239311	0.920353	1.41655
3			0.587534	0.577486	0.587077	0.783593	0.321607				-0.0326508	0.301031	0.50128	0.915196	1.58517				-0.620185	-0.276455	-0.0857963	0.131604	1.26357
4			0.0465378	0.124663	0.27228	0.128026	-0.0623945				-0.34955	-0.144263	0.227989	0.547312	0.44884				-0.396088	-0.268926	-0.044291	0.419286	0.511235
5			0.482997	0.199661	0.313418	0.299442	0.0668571				0.029076	-0.184625	-0.146503	0.410106	0.867954				-0.453921	-0.384286	-0.459921	0.110664	0.801097
6			0.100093	0.22521	0.222445	0.179696	-0.103674				-0.601913	-0.135017	-0.0514735	0.562169	0.438016				-0.702006	-0.360227	-0.273919	0.382473	0.54169
7			0.0384057	0.236564	0.171036	-0.132425	-0.122146				0.126489	-0.0813921	-0.164658	0.620625	0.472429				0.0880837	-0.317956	-0.335694	0.75305	0.594575
8			0.0194695	-0.0127206	0.175408	0.364208	-0.123335				-0.506621	-0.10678	0.116016	0.0697563	1.03222				-0.52609	-0.0940595	-0.0593919	-0.294452	1.15556
9			0.0247003	-0.209032	-0.112509	-0.012288	0.310087				-0.818842	-0.396754	0.00471063	0.438838	0.170432				-0.843542	-0.187723	0.11722	0.451126	-0.139656
10			-0.307759	0.00610723	0.755203	0.544438	0.0732208				0.843083	-0.546708	-0.284869	-0.78252	-0.334703				1.15084	-0.552815	-1.04007	-1.32696	-0.407924
11			-0.0337335	-0.154701	-0.421995	-0.307513	-0.498834				-1.24328	-0.564539	-0.289717	-0.309739	0.139241				-1.20955	-0.409837	0.132278	-0.00222591	0.638074
12			-0.151319	0.1037	0.06967	0.468155	0.733436				-0.719004	-0.360347	0.0644928	0.535087	0.969334				-0.567685	-0.464047	-0.00517713	0.0669317	0.235898
13			1.24919	0.786876	0.725533	0.659746	0.918591				0.203516	0.0767594	0.690937	0.954556	1.37103				-1.04567	-0.710116	-0.0345968	0.29481	0.452443
14			0.0872396	0.262991	0.447864	0.364029	0.319354				-0.229075	-0.652394	-0.672037	-0.824691	-0.350395				-0.316315	-0.915385	-1.1199	-1.18872	-0.669749
15			0.195888	0.351405	0.641733	0.470788	0.23412				-0.34503	-0.146293	0.384479	0.893953	0.807949				-0.540918	-0.497698	-0.257255	0.423165	0.573829
16			-0.00455188	0.260127	0.0203103	0.225956	0.573994				-0.333957	0.439561	0.50967	1.38616	1.36631				-0.329406	0.179434	0.48936	1.16021	0.792314
17			0.749814	0.0372396	-0.157793	-0.0104042	-0.493862				-0.757805	-0.310592	0.201668	0.112606	0.665636				-1.50762	-0.347831	0.359461	0.12301	1.1595
18			0.155294	0.158886	-0.262912	0.13514	-0.161316				-0.498267	-0.605858	-0.00335686	0.399066	0.869834				-0.653561	-0.764744	0.259555	0.263927	1.03115
19			0.141255	0.0982797	0.200401	0.206844	0.0936275				-0.418802	-0.285421	0.00824307	0.452562	0.99246				-0.560057	-0.383701	-0.192158	0.245717	0.898833
20			0.255	-0.272183	-0.166854	-0.0619472	0.340049				-1.26607	-0.36074	-0.208785	0.320539	0.428324				-1.52107	-0.0885565	-0.0419305	0.382486	0.0882748
21			0.284315	0.307562	0.0708211	0.170643	0.285183				-0.0423262	-0.365733	-0.0297316	0.462995	0.925483				-0.326642	-0.673295	-0.100553	0.292352	0.6403
22			-0.118988	0.12291	0.00269123	0.299129	0.415628				-0.622624	0.235673	0.72714	0.783855	0.797794				-0.503636	0.112763	0.724449	0.484726	0.382166
23			0.0891425	0.234186	0.462668	1.02661	0.803683				0.166267	-0.00467376	0.468202	0.646218	1.74742				0.0771249	-0.23886	0.00553385	-0.380394	0.943736
24			0.294962	0.701155	0.435914	0.953033	0.74023				-0.162077	0.442774	0.927931	0.840685	0.483312				-0.45704	-0.258381	0.492017	-0.112347	-0.256918
25			0.475615	0.311209	0.269685	-0.0648083	-0.597274				-0.510015	-0.0728453	-0.179089	0.630997	0.722619				-0.98563	-0.384055	-0.448774	0.695805	1.31989
26			0.651307	0.276128	0.0845554	-0.183017	-0.35524				-0.900364	-0.729919	0.0727119	-0.101793	0.092113				-1.55167	-1.00605	-0.0118435	0.0812246	0.447353
27			-0.293252	0.243178	-0.259313	-0.763675	-0.868402				-1.16241	-0.620319	-0.81493	-0.33893	0.34912				-0.869158	-0.863497	-0.555617	0.424745	1.21752
28			0.300296	0.243762	0.0442778	0.435579	0.453973				-0.851629	-0.285461	-0.0643679	0.164682	0.200768				-1.15192	-0.529224	-0.108646	-0.270897	-0.253205
29			0.336296	0.0335612	0.159105	0.306692	-0.378098				-0.202078	-0.323378	0.0732407	0.620687	0.455675				-0.538374	-0.35694	-0.0858639	0.313996	0.833773
30			0.223415	0.250786	0.42685	0.531957	1.04773				0.380881	0.303151	0.425729	1.2937	1.48027				0.157466	0.0523654	-0.00112112	0.76174	0.432541
		Average	0.208261	0.211922	0.186456	0.261961	0.165231				-0.414174	-0.198308	0.0975013	0.442195	0.706565				-0.622435	-0.41023	-0.0889545	0.180234	0.541335

## Sheet: Fig. 7B
Fig 7B (Value-updating)
	PSE	toi - 1								toi + 1								subtracted (toi + 1) - (toi - 1)
		C_toi = small	Stimulus (toi) conditioned on "small choice, Correct" toi trials							C_toi = small	Stimulus (toi) conditioned on "small choice, Correct" toi trials							C_toi = small	Stimulus (toi) conditioned on "small choice, Correct" toi trials
Participant #ID			-2	-1	0	1	2				-2	-1	0	1	2				-2	-1	0	1	2
1	Correct		0.038	0.011	0.042	-0.003	-0.455				0.038	0.052	0.05	0.116	0.282				0	0.041	0.008	0.119	0.737
2			0.035	-0.016	0.063	0.088	-0.016				0.117	0.092	0.263	0.47	0.225				0.082	0.108	0.2	0.382	0.241
3			0.415	0.413	0.42	0.493	0.474				0.433	0.417	0.428	0.414	0.448				0.018	0.004	0.008	-0.079	-0.026
4			0.051	0.051	0.065	0.168	NaN				0.092	0.086	0.114	0.344	0.124				0.041	0.035	0.049	0.176	NaN
5			0.133	0.117	0.143	0.261	0.116				0.19	0.211	0.27	0.357	0.326				0.057	0.094	0.127	0.096	0.21
6			0.136	0.117	0.126	0.212	0.193				0.125	0.134	0.145	0.069	-0.224				-0.011	0.017	0.019	-0.143	-0.417
7			-0.039	-0.061	-0.028	0.149	0.033				-0.046	-0.021	-0.042	-0.057	0.126				-0.007	0.04	-0.014	-0.206	0.093
8			-0.02	-0.06	-0.017	-0.002	0.311				-0.001	-0.038	0.038	-0.027	-0.192				0.019	0.022	0.055	-0.025	-0.503
9			-0.523	-0.486	-0.455	-0.479	-0.384				-0.456	-0.418	-0.388	-0.249	-0.369				0.067	0.068	0.067	0.23	0.015
10			-0.618	-0.561	-0.509	-0.475	-0.555				-0.52	-0.48	-0.376	-0.316	0.469				0.098	0.081	0.133	0.159	1.024
11			-0.185	-0.164	-0.122	-0.043	0.256				-0.167	-0.16	-0.125	-0.054	-0.57				0.018	0.004	-0.003	-0.011	-0.826
12			-0.1	-0.118	-0.042	-0.013	0.004				-0.07	-0.119	-0.011	0.07	-0.074				0.03	-0.001	0.031	0.083	-0.078
13			0.704	0.712	0.74	0.774	0.9				0.743	0.792	0.791	0.849	0.964				0.039	0.08	0.051	0.075	0.064
14			0.513	0.482	0.547	0.955	0.744				1.031	1.099	1.214	1.585	1.683				0.518	0.617	0.667	0.63	0.939
15			0.157	0.165	0.181	0.2	0.354				0.168	0.171	0.175	0.259	0.395				0.011	0.006	-0.006	0.059	0.041
16			-0.084	-0.071	-0.073	0.012	-0.154				-0.077	-0.078	-0.074	-0.041	-0.077				0.007	-0.007	-0.001	-0.053	0.077
17			0.086	0.044	0.057	0.144	0.355				0.112	0.073	0.16	0.216	0.529				0.026	0.029	0.103	0.072	0.174
18			-0.123	-0.147	-0.101	-0.025	-0.069				-0.096	-0.092	-0.063	-0.014	0.1				0.027	0.055	0.038	0.011	0.169
19			0.051	0.023	0.066	0.141	0.044				0.062	0.042	0.068	-0.001	0.233				0.011	0.019	0.002	-0.142	0.189
20			-0.122	-0.156	-0.103	-0.035	-0.243				-0.13	-0.147	-0.135	-0.01	-0.026				-0.008	0.009	-0.032	0.025	0.217
21			0.001	-0.029	0.009	-0.024	-0.025				0.013	0.02	0.015	0.009	-0.012				0.012	0.049	0.006	0.033	0.013
22			0.08	0.035	0.054	0.043	0.131				0.142	0.137	0.239	0.369	0.206				0.062	0.102	0.185	0.326	0.075
23			-0.08	-0.105	-0.006	-0.001	0.295				0.006	0.035	0.163	0.232	0.35				0.086	0.14	0.169	0.233	0.055
24			0.32	0.314	0.325	0.257	0.666				0.371	0.376	0.422	0.416	0.714				0.051	0.062	0.097	0.159	0.048
25			0.113	0.127	0.149	0.137	0.068				0.16	0.158	0.218	0.437	0.644				0.047	0.031	0.069	0.3	0.576
26			0.049	0.005	0.045	0.105	0.034				0.075	0.053	0.116	0.253	0.337				0.026	0.048	0.071	0.148	0.303
27			-0.58	-0.534	-0.498	-0.482	-1.039				-0.582	-0.571	-0.5	-0.576	-0.553				-0.002	-0.037	-0.002	-0.094	0.486
28			-0.034	-0.055	-0.029	0.059	-0.111				-0.042	-0.06	-0.02	-0.08	-0.235				-0.008	-0.005	0.009	-0.139	-0.124
29			0.017	0.012	0.005	0.186	0.035				0.036	-0.009	0.004	-0.087	-0.222				0.019	-0.021	-0.001	-0.273	-0.257
30			0.138	0.138	0.153	0.16	0.307				0.155	0.154	0.146	0.253	0.08				0.017	0.016	-0.007	0.093	-0.227
		Average	0.0176333	0.00676667	0.0402333	0.0987333	0.0782414				0.0627333	0.0636333	0.110167	0.173533	0.189367				0.0451	0.0568667	0.0699333	0.0748	0.113379
		C_toi = large	Stimulus (toi) conditioned on "large choice, Correct" toi trials							C_toi = large	Stimulus (toi) conditioned on "large choice, Correct" toi trials							C_toi = large	Stimulus (toi) conditioned on "large choice, Correct" toi trials
1	Correct		0.087	-0.026	0.029	0.034	0.02				0.104	0.023	-0.011	0.014	0.018				0.017	0.049	-0.04	-0.02	-0.002
2			-0.905	-0.251	-0.032	-0.036	-0.08				-1.067	-0.554	-0.263	-0.173	-0.183				-0.162	-0.303	-0.231	-0.137	-0.103
3			0.383	0.397	0.401	0.419	0.416				0.547	0.257	0.4	0.417	0.408				0.164	-0.14	-0.001	-0.002	-0.008
4			0.035	-0.031	0.041	0.057	0.045				-0.108	-0.195	-0.029	0.01	0.021				-0.143	-0.164	-0.07	-0.047	-0.024
5			0.1	-0.267	0.113	0.118	0.131				-0.146	-0.118	-0.053	0.023	0.062				-0.246	0.149	-0.166	-0.095	-0.069
6			0.057	0.142	0.108	0.122	0.119				0.061	0.195	0.127	0.137	0.121				0.004	0.053	0.019	0.015	0.002
7			-0.295	-0.017	-0.071	-0.045	-0.065				-0.073	-0.135	-0.097	-0.056	-0.076				0.222	-0.118	-0.026	-0.011	-0.011
8			-0.238	-0.156	-0.067	-0.029	-0.074				-0.534	-0.095	-0.119	-0.058	-0.096				-0.296	0.061	-0.052	-0.029	-0.022
9			-0.904	-0.487	-0.51	-0.487	-0.48				-0.861	-0.658	-0.605	-0.548	-0.567				0.043	-0.171	-0.095	-0.061	-0.087
10			-0.829	-0.601	-0.608	-0.554	-0.551				-0.903	-0.858	-0.802	-0.735	-0.689				-0.074	-0.257	-0.194	-0.181	-0.138
11			-0.24	-0.21	-0.164	-0.173	-0.183				-0.414	-0.246	-0.205	-0.184	-0.196				-0.174	-0.036	-0.041	-0.011	-0.013
12			-0.232	-0.151	-0.128	-0.059	-0.129				-0.67	-0.227	-0.154	-0.101	-0.158				-0.438	-0.076	-0.026	-0.042	-0.029
13			0.839	0.684	0.695	0.716	0.726				0.471	0.434	0.645	0.667	0.687				-0.368	-0.25	-0.05	-0.049	-0.039
14			-1.612	-0.081	-0.033	0.193	0.28				-1.613	-0.347	-0.456	-0.064	0.211				-0.001	-0.266	-0.423	-0.257	-0.069
15			0.235	0.177	0.126	0.149	0.136				0.025	0.159	0.119	0.149	0.13				-0.21	-0.018	-0.007	0	-0.006
16			-0.053	-0.189	-0.11	-0.096	-0.095				-0.154	-0.105	-0.086	-0.082	-0.096				-0.101	0.084	0.024	0.014	-0.001
17			-0.668	-0.066	-0.031	0.051	0.029				-0.319	-0.178	-0.085	-0.008	0.018				0.349	-0.112	-0.054	-0.059	-0.011
18			-0.463	-0.204	-0.115	-0.127	-0.128				-0.226	-0.196	-0.204	-0.166	-0.172				0.237	0.008	-0.089	-0.039	-0.044
19			-0.008	-0.003	0.022	0.047	0.031				0.111	0.064	0.045	0.044	0.013				0.119	0.067	0.023	-0.003	-0.018
20			-0.083	-0.197	-0.101	-0.132	-0.148				-0.289	-0.169	-0.117	-0.12	-0.144				-0.206	0.028	-0.016	0.012	0.004
21			-0.046	-0.044	-0.029	0.016	-0.007				-0.146	-0.054	-0.07	-0.042	-0.036				-0.1	-0.01	-0.041	-0.058	-0.029
22			-0.437	-0.117	-0.051	0.038	-0.013				-0.401	-0.394	-0.238	-0.094	-0.071				0.036	-0.277	-0.187	-0.132	-0.058
23			-0.554	-0.201	-0.118	-0.089	-0.121				-0.462	-0.412	-0.291	-0.204	-0.23				0.092	-0.211	-0.173	-0.115	-0.109
24			0.217	0.282	0.268	0.28	0.32				-0.072	0.14	0.197	0.244	0.302				-0.289	-0.142	-0.071	-0.036	-0.018
25			0.295	0.113	0.107	0.121	0.12				-0.083	-0.063	0.041	0.083	0.086				-0.378	-0.176	-0.066	-0.038	-0.034
26			-0.09	0.019	0.016	0.036	-0.034				0.077	-0.251	-0.098	-0.017	-0.045				0.167	-0.27	-0.114	-0.053	-0.011
27			-0.624	-0.501	-0.572	-0.56	-0.594				-0.553	-0.591	-0.602	-0.589	-0.574				0.071	-0.09	-0.03	-0.029	0.02
28			-0.074	-0.136	-0.057	-0.047	-0.056				-0.152	-0.041	-0.054	-0.041	-0.06				-0.078	0.095	0.003	0.006	-0.004
29			-0.056	0.028	0.003	0.016	0.003				0.042	-0.07	0.008	0.033	0.004				0.098	-0.098	0.005	0.017	0.001
30			0.104	0.149	0.111	0.132	0.13				-0.156	0.042	0.09	0.097	0.12				-0.26	-0.107	-0.021	-0.035	-0.01
		Average	-0.201967	-0.0648333	-0.0252333	0.0037	-0.0084				-0.265467	-0.154767	-0.0989	-0.0454667	-0.0397333				-0.0635	-0.0899333	-0.0736667	-0.0491667	-0.0313333
		C_toi = large	Stimulus (toi) conditioned on "large choice, Incorrect" toi trials							C_toi = large	Stimulus (toi) conditioned on "large choice, Incorrect" toi trials							C_toi = large	Stimulus (toi) conditioned on "large choice, Incorrect" toi trials
1	Incorrect		-0.054	0.012	0.025	0.034	0.03				-0.129	0.095	0.068	0.073	0.105				-0.075	0.083	0.043	0.039	0.075
2			-0.167	-0.163	-0.096	-0.063	-0.088				-0.118	-0.021	0.249	0.515	0.374				0.049	0.142	0.345	0.578	0.462
3			0.414	0.418	0.408	0.395	0.379				0.441	0.394	0.43	0.453	0.405				0.027	-0.024	0.022	0.058	0.026
4			0.257	-0.001	0.015	0.019	0.08				-0.128	0.124	0.136	0.132	0.212				-0.385	0.125	0.121	0.113	0.132
5			-0.531	0.045	0.103	0.138	0.113				-0.429	0.165	0.264	0.403	0.592				0.102	0.12	0.161	0.265	0.479
6			0.179	0.105	0.151	0.128	0.082				0.036	0.141	0.119	0.121	0.185				-0.143	0.036	-0.032	-0.007	0.103
7			-0.053	-0.038	-0.055	-0.046	-0.06				-0.003	-0.049	0	0	0.012				0.05	-0.011	0.055	0.046	0.072
8			-0.072	-0.108	-0.079	-0.016	-0.079				-0.065	-0.048	0.023	0.081	0.041				0.007	0.06	0.102	0.097	0.12
9			-0.518	-0.525	-0.463	-0.481	-0.508				-0.452	-0.41	-0.332	-0.269	-0.34				0.066	0.115	0.131	0.212	0.168
10			-0.647	-0.603	-0.545	-0.539	-0.498				-0.441	-0.454	-0.309	-0.291	-0.279				0.206	0.149	0.236	0.248	0.219
11			-0.162	-0.177	-0.189	-0.14	-0.202				-0.164	-0.124	-0.127	-0.059	0.018				-0.002	0.053	0.062	0.081	0.22
12			-0.103	-0.194	-0.1	-0.048	0.014				-0.089	-0.084	-0.036	-0.011	-0.063				0.014	0.11	0.064	0.037	-0.077
13			0.662	0.679	0.726	0.79	0.692				0.722	0.762	0.761	0.858	0.827				0.06	0.083	0.035	0.068	0.135
14			-0.089	-0.13	-0.082	0.277	0.49				-0.255	-0.165	0.289	0.864	1.249				-0.166	-0.035	0.371	0.587	0.759
15			0.204	0.126	0.145	0.148	0.126				0.201	0.179	0.151	0.157	0.2				-0.003	0.053	0.006	0.009	0.074
16			-0.095	-0.103	-0.064	-0.085	-0.115				-0.065	-0.066	-0.11	-0.054	-0.059				0.03	0.037	-0.046	0.031	0.056
17			0.043	-0.073	0.002	0.086	0.148				0.02	-0.008	0.13	0.287	0.609				-0.023	0.065	0.128	0.201	0.461
18			-0.137	-0.164	-0.157	-0.152	-0.158				-0.103	-0.089	-0.024	0.031	-0.093				0.034	0.075	0.133	0.183	0.065
19			-0.089	0.009	0.025	0.036	0.175				0.086	0.014	0.036	0.059	0.029				0.175	0.005	0.011	0.023	-0.146
20			-0.161	-0.14	-0.139	-0.163	-0.147				-0.096	-0.132	-0.116	-0.106	-0.154				0.065	0.008	0.023	0.057	-0.007
21			-0.02	-0.062	-0.01	0.015	-0.034				0.024	0.043	0.045	0.112	0.267				0.044	0.105	0.055	0.097	0.301
22			-0.068	-0.112	0.006	0.025	0.071				0.025	0.045	0.196	0.352	0.371				0.093	0.157	0.19	0.327	0.3
23			-0.138	-0.18	-0.105	-0.028	0.151				-0.13	-0.026	0.208	0.412	0.384				0.008	0.154	0.313	0.44	0.233
24			0.256	0.295	0.248	0.305	0.336				0.281	0.272	0.338	0.457	0.532				0.025	-0.023	0.09	0.152	0.196
25			0.069	0.106	0.094	0.097	-0.006				0.134	0.163	0.183	0.232	0.279				0.065	0.057	0.089	0.135	0.285
26			-0.046	-0.071	0.006	0.03	0.128				0.019	-0.038	0.084	0.202	0.163				0.065	0.033	0.078	0.172	0.035
27			-0.573	-0.57	-0.586	-0.622	-0.589				-0.575	-0.586	-0.55	-0.566	-0.596				-0.002	-0.016	0.036	0.056	-0.007
28			-0.043	-0.072	-0.068	-0.025	-0.014				0.063	-0.041	-0.015	-0.06	-0.066				0.106	0.031	0.053	-0.035	-0.052
29			-0.003	-0.019	0.003	-0.003	0.025				0.018	0.001	0.017	0.03	0.12				0.021	0.02	0.014	0.033	0.095
30			0.133	0.117	0.118	0.141	0.103				0.05	0.125	0.172	0.199	0.256				-0.083	0.008	0.054	0.058	0.153
		Average	-0.0517333	-0.0531	-0.0221	0.00843333	0.0215				-0.0374	0.00606667	0.076	0.1538	0.186				0.0143333	0.0591667	0.0981	0.145367	0.1645
		C_toi = small	Stimulus (toi) conditioned on "small choice, Incorrect" toi trials							C_toi = small	Stimulus (toi) conditioned on "small choice, Incorrect" toi trials							C_toi = small	Stimulus (toi) conditioned on "small choice, Incorrect" toi trials
1	Incorrect		0.056	0.012	0.021	0.026	-0.024				-0.079	-0.027	-0.029	-0.022	0.02				-0.135	-0.039	-0.05	-0.048	0.044
2			-0.238	-0.008	0.059	0.102	0.116				-0.634	-0.548	-0.253	-0.025	0.087				-0.396	-0.54	-0.312	-0.127	-0.029
3			0.469	0.41	0.421	0.421	0.412				0.446	0.384	0.386	0.396	0.384				-0.023	-0.026	-0.035	-0.025	-0.028
4			0.015	0.085	0.065	0.08	0.128				-0.027	-0.09	-0.043	-0.032	0.133				-0.042	-0.175	-0.108	-0.112	0.005
5			0.167	0.133	0.105	0.147	0.431				-0.305	-0.152	-0.072	0.042	0.411				-0.472	-0.285	-0.177	-0.105	-0.02
6			0.048	0.133	0.133	0.122	0.159				0.064	0.132	0.114	0.098	0.116				0.016	-0.001	-0.019	-0.024	-0.043
7			0.008	-0.077	-0.036	-0.073	-0.083				-0.112	-0.077	-0.081	-0.075	-0.131				-0.12	0	-0.045	-0.002	-0.048
8			-0.041	-0.089	-0.031	-0.008	-0.052				-0.168	-0.187	-0.127	-0.014	-0.007				-0.127	-0.098	-0.096	-0.006	0.045
9			-0.463	-0.501	-0.46	-0.471	-0.437				-0.699	-0.663	-0.568	-0.46	-0.417				-0.236	-0.162	-0.108	0.011	0.02
10			-0.809	-0.65	-0.562	-0.536	-0.533				-0.797	-0.763	-0.679	-0.568	-0.55				0.012	-0.113	-0.117	-0.032	-0.017
11			-0.135	-0.177	-0.17	-0.15	-0.182				-0.22	-0.279	-0.203	-0.162	-0.233				-0.085	-0.102	-0.033	-0.012	-0.051
12			-0.154	-0.116	-0.04	-0.073	-0.111				-0.22	-0.185	-0.131	-0.06	-0.118				-0.066	-0.069	-0.091	0.013	-0.007
13			0.752	0.714	0.709	0.724	0.718				0.616	0.571	0.623	0.655	0.684				-0.136	-0.143	-0.086	-0.069	-0.034
14			0.393	0.436	0.514	0.768	0.897				-1.557	-0.85	-0.571	-0.201	0.301				-1.95	-1.286	-1.085	-0.969	-0.596
15			0.21	0.134	0.197	0.17	0.181				0.106	0.121	0.161	0.127	0.107				-0.104	-0.013	-0.036	-0.043	-0.074
16			-0.05	-0.059	-0.089	-0.064	-0.078				-0.111	-0.117	-0.097	-0.106	-0.137				-0.061	-0.058	-0.008	-0.042	-0.059
17			-0.565	0.014	0.057	0.121	0.095				-0.378	-0.226	-0.049	0.032	0.054				0.187	-0.24	-0.106	-0.089	-0.041
18			-0.166	-0.124	-0.096	-0.105	-0.082				-0.321	-0.254	-0.205	-0.124	-0.11				-0.155	-0.13	-0.109	-0.019	-0.028
19			0.098	0.04	0.076	0.046	0.031				0.058	0.041	0.012	0.033	0.108				-0.04	0.001	-0.064	-0.013	0.077
20			-0.169	-0.124	-0.125	-0.105	-0.139				-0.118	-0.142	-0.151	-0.173	-0.106				0.051	-0.018	-0.026	-0.068	0.033
21			-0.028	-0.015	0.002	-0.001	-0.04				-0.037	-0.077	-0.068	-0.033	0.026				-0.009	-0.062	-0.07	-0.032	0.066
22			-0.099	0.064	-0.001	0.129	0.081				-0.438	-0.347	-0.229	0.008	0.032				-0.339	-0.411	-0.228	-0.121	-0.049
23			-0.005	-0.083	0.009	0.073	0.045				-0.569	-0.527	-0.257	-0.073	0.054				-0.564	-0.444	-0.266	-0.146	0.009
24			0.428	0.267	0.286	0.346	0.325				0.105	0.065	0.179	0.207	0.321				-0.323	-0.202	-0.107	-0.139	-0.004
25			0.192	0.13	0.11	0.131	0.121				-0.107	-0.021	-0.007	0.078	0.05				-0.299	-0.151	-0.117	-0.053	-0.071
26			-0.04	0.003	0.034	0.102	0.021				-0.099	-0.203	-0.094	0.01	0.056				-0.059	-0.206	-0.128	-0.092	0.035
27			-0.786	-0.491	-0.598	-0.544	-0.583				-0.599	-0.647	-0.595	-0.573	-0.559				0.187	-0.156	0.003	-0.029	0.024
28			-0.113	-0.013	-0.038	-0.036	-0.062				-0.009	-0.04	-0.045	-0.036	0.029				0.104	-0.027	-0.007	0	0.091
29			0.066	0.049	0.018	0.02	-0.019				0.107	-0.023	-0.004	-0.026	-0.033				0.041	-0.072	-0.022	-0.046	-0.014
30			0.047	0.108	0.124	0.139	0.15				-0.099	0.093	0.075	0.094	0.108				-0.146	-0.015	-0.049	-0.045	-0.042
		Average	-0.0304	0.00683333	0.0231333	0.0500333	0.0495333				-0.2067	-0.167933	-0.100267	-0.0327667	0.0226667				-0.1763	-0.174767	-0.1234	-0.0828	-0.0268667

## Sheet: Fig. 7C
Fig 7C (World-updating)
	PSE	toi - 1								toi + 1								subtracted (toi + 1) - (toi - 1)
		C_toi = small	Stimulus (toi) conditioned on "small choice, Correct" toi trials							C_toi = small	Stimulus (toi) conditioned on "small choice, Correct" toi trials							C_toi = small	Stimulus (toi) conditioned on "small choice, Correct" toi trials
Participant #ID			-2	-1	0	1	2				-2	-1	0	1	2				-2	-1	0	1	2
1	Correct		0.129	0.187	0.299	0.471	0.332				0.006	0.151	0.348	0.637	0.514				-0.123	-0.036	0.049	0.166	0.182
2			0.269	0.103	0.084	-0.088	-0.18				-1.008	-0.308	0.401	0.959	1.558				-1.277	-0.411	0.317	1.047	1.738
3			0.575	0.467	0.336	0.17	-0.142				-0.055	0.183	0.363	0.505	0.821				-0.63	-0.284	0.027	0.335	0.963
4			0.186	0.213	0.342	0.495	-0.066				-0.094	0.134	0.476	0.886	1.22				-0.28	-0.079	0.134	0.391	1.286
5			0.225	0.219	0.381	0.658	0.54				0.139	0.363	0.66	1.199	1.316				-0.086	0.144	0.279	0.541	0.776
6			0.272	0.22	0.149	0.235	0.173				-0.214	0.02	0.239	0.477	0.815				-0.486	-0.2	0.09	0.242	0.642
7			-0.057	-0.197	-0.328	-0.392	-0.886				-0.866	-0.543	-0.262	-0.093	0.014				-0.809	-0.346	0.066	0.299	0.9
8			0.098	0.161	0.246	0.332	1.041				-0.519	-0.156	0.276	0.608	0.282				-0.617	-0.317	0.03	0.276	-0.759
9			-0.274	-0.178	-0.018	0.07	0.218				-0.707	-0.271	0.178	0.423	0.489				-0.433	-0.093	0.196	0.353	0.271
10			-0.728	-0.676	-0.74	-0.794	-0.729				-0.663	-0.562	-0.361	-0.353	0.073				0.065	0.114	0.379	0.441	0.802
11			0.15	0.195	0.266	0.488	0.503				-0.377	0.033	0.527	0.992	1.997				-0.527	-0.162	0.261	0.504	1.494
12			-0.078	-0.22	-0.353	-0.409	-0.292				-0.744	-0.478	-0.22	-0.032	-0.196				-0.666	-0.258	0.133	0.377	0.096
13			0.826	0.769	0.66	0.579	0.707				0.124	0.416	0.716	0.979	1.165				-0.702	-0.353	0.056	0.4	0.458
14			0.421	0.385	0.462	0.424	0.747				0.861	1.172	1.535	1.934	1.525				0.44	0.787	1.073	1.51	0.778
15			0.401	0.426	0.554	0.718	0.682				-0.117	0.234	0.691	1.208	1.527				-0.518	-0.192	0.137	0.49	0.845
16			0.145	0.232	0.309	0.437	0.503				-0.6	-0.142	0.315	0.764	0.803				-0.745	-0.374	0.006	0.327	0.3
17			0.331	0.352	0.391	0.423	0.649				-0.329	0.123	0.568	1.101	1.865				-0.66	-0.229	0.177	0.678	1.216
18			0.108	0.083	0.167	0.229	0.194				-0.559	-0.121	0.383	0.824	1.211				-0.667	-0.204	0.216	0.595	1.017
19			0.123	0.136	0.208	0.364	0.356				-0.267	0.011	0.316	0.668	1.048				-0.39	-0.125	0.108	0.304	0.692
20			0.021	-0.022	-0.004	0.099	-0.108				-0.7	-0.36	-0.023	0.3	0.539				-0.721	-0.338	-0.019	0.201	0.647
21			0.207	0.235	0.279	0.388	0.614				-0.096	0.206	0.57	1.056	1.347				-0.303	-0.029	0.291	0.668	0.733
22			0.375	0.286	0.254	0.14	0.362				-0.194	0.193	0.565	0.784	0.791				-0.569	-0.093	0.311	0.644	0.429
23			0.148	0.151	0.122	0.199	0.829				-0.175	0.202	0.593	0.872	0.828				-0.323	0.051	0.471	0.673	-0.001
24			0.479	0.514	0.51	0.658	0.744				0.097	0.396	0.69	1.142	1.598				-0.382	-0.118	0.18	0.484	0.854
25			0.116	0.042	-0.077	-0.177	-0.117				-0.445	-0.095	0.24	0.494	0.758				-0.561	-0.137	0.317	0.671	0.875
26			0.037	0.039	0.026	0.091	-0.311				-0.514	-0.065	0.331	0.7	0.749				-0.551	-0.104	0.305	0.609	1.06
27			-0.294	-0.308	-0.31	-0.139	0.075				-0.957	-0.556	-0.256	-0.027	-0.077				-0.663	-0.248	0.054	0.112	-0.152
28			0.21	0.269	0.46	0.838	1.156				-0.287	0.062	0.616	1.276	1.33				-0.497	-0.207	0.156	0.438	0.174
29			0.234	0.173	0.137	0.264	0.204				-0.566	-0.142	0.329	0.794	1.256				-0.8	-0.315	0.192	0.53	1.052
30			0.243	0.296	0.419	0.636	0.843				0.051	0.274	0.603	0.992	1.473				-0.192	-0.022	0.184	0.356	0.63
		Average	0.163267	0.151733	0.174367	0.2469	0.288033				-0.325833	0.0124667	0.380233	0.735633	0.954633				-0.4891	-0.139267	0.205867	0.488733	0.6666
		C_toi = large	Stimulus (toi) conditioned on "large choice, Correct" toi trials							C_toi = large	Stimulus (toi) conditioned on "large choice, Correct" toi trials							C_toi = large	Stimulus (toi) conditioned on "large choice, Correct" toi trials
1	Correct		-0.301	-0.4	-0.164	-0.05	-0.001				-0.827	-0.371	-0.217	0.015	0.111				-0.526	0.029	-0.053	0.065	0.112
2			-0.086	0.023	0.062	-0.093	-0.212				-1.625	-0.948	-0.317	0.343	1.089				-1.539	-0.971	-0.379	0.436	1.301
3			0.708	0.935	0.706	0.538	0.443				0.483	0.483	0.727	0.853	1.105				-0.225	-0.452	0.021	0.315	0.662
4			-0.36	-0.435	-0.213	-0.043	-0.02				-0.788	-0.812	-0.334	0.031	0.274				-0.428	-0.377	-0.121	0.074	0.294
5			-0.051	-0.667	-0.177	0.028	0.096				-0.484	-0.787	-0.462	-0.1	0.169				-0.433	-0.12	-0.285	-0.128	0.073
6			0.463	0.118	0.08	0.079	0.087				-0.519	-0.116	0.092	0.354	0.558				-0.982	-0.234	0.012	0.275	0.471
7			0.2	0.364	0.197	0.004	-0.178				-0.552	-0.183	0.046	0.34	0.654				-0.752	-0.547	-0.151	0.336	0.832
8			-0.549	-0.537	-0.322	-0.28	-0.312				-1.053	-0.841	-0.445	-0.005	0.309				-0.504	-0.304	-0.123	0.275	0.621
9			-1.128	-0.821	-0.71	-0.674	-0.646				-2	-1.549	-0.989	-0.596	-0.286				-0.872	-0.728	-0.279	0.078	0.36
10			-0.753	-0.589	-0.652	-0.638	-0.68				-1.223	-1.07	-1.014	-0.816	-0.714				-0.47	-0.481	-0.362	-0.178	-0.034
11			-0.706	-0.529	-0.389	-0.346	-0.278				-1.445	-1.091	-0.652	-0.174	0.23				-0.739	-0.562	-0.263	0.172	0.508
12			0.121	0.147	0.035	-0.07	-0.204				-0.433	-0.307	-0.067	0.165	0.44				-0.554	-0.454	-0.102	0.235	0.644
13			0.992	0.943	0.768	0.667	0.602				0.362	0.364	0.808	1.114	1.416				-0.63	-0.579	0.04	0.447	0.814
14			-0.154	0.438	0.418	0.655	0.548				-1.774	-0.951	-0.468	-0.217	0.066				-1.62	-1.389	-0.886	-0.872	-0.482
15			-0.221	-0.441	-0.261	-0.125	-0.098				-0.81	-0.891	-0.381	0.07	0.456				-0.589	-0.45	-0.12	0.195	0.554
16			-0.305	-0.595	-0.316	-0.308	-0.31				-1.172	-0.937	-0.428	0.032	0.45				-0.867	-0.342	-0.112	0.34	0.76
17			-0.143	-0.236	-0.232	-0.231	-0.196				-1.56	-0.932	-0.405	0.021	0.469				-1.417	-0.696	-0.173	0.252	0.665
18			-1.067	-0.333	-0.293	-0.33	-0.307				-1.074	-1.457	-0.63	-0.103	0.354				-0.007	-1.124	-0.337	0.227	0.661
19			-0.473	-0.413	-0.259	-0.181	-0.157				-0.745	-0.682	-0.39	-0.037	0.233				-0.272	-0.269	-0.131	0.144	0.39
20			-0.332	-0.302	-0.244	-0.23	-0.292				-0.772	-0.743	-0.283	0.083	0.407				-0.44	-0.441	-0.039	0.313	0.699
21			-0.325	-0.276	-0.142	-0.087	-0.041				NaN	-0.794	-0.449	-0.047	0.245				NaN	-0.518	-0.307	0.04	0.286
22			0.324	0.287	0.218	0.125	0.067				-0.232	-0.263	-0.129	0.265	0.621				-0.556	-0.55	-0.347	0.14	0.554
23			-0.9	-0.202	-0.091	-0.1	-0.117				-1.534	-0.965	-0.536	-0.163	0.203				-0.634	-0.763	-0.445	-0.063	0.32
24			0.124	0.151	0.189	0.208	0.221				-0.397	-0.329	0.022	0.332	0.684				-0.521	-0.48	-0.167	0.124	0.463
25			0.221	0.283	0.154	0.097	-0.078				-0.768	-0.356	-0.158	0.192	0.546				-0.989	-0.639	-0.312	0.095	0.624
26			-0.21	-0.33	-0.237	-0.278	-0.347				-0.886	-0.991	-0.613	-0.188	0.177				-0.676	-0.661	-0.376	0.09	0.524
27			-0.556	-0.797	-0.616	-0.713	-0.744				-1.371	-1.29	-0.831	-0.473	-0.155				-0.815	-0.493	-0.215	0.24	0.589
28			-1.193	-0.894	-0.424	-0.267	-0.17				-1.169	-1.336	-0.579	-0.054	0.304				0.024	-0.442	-0.155	0.213	0.474
29			0.089	-0.169	-0.215	-0.126	-0.169				-0.518	-0.737	-0.302	0.185	0.604				-0.607	-0.568	-0.087	0.311	0.773
30			-0.504	-0.347	-0.226	-0.07	0.013				-0.838	-0.804	-0.365	-0.043	0.21				-0.334	-0.457	-0.139	0.027	0.197
		Average	-0.235833	-0.187467	-0.111867	-0.0946333	-0.116				-0.887034	-0.722867	-0.324967	0.0459667	0.3743				-0.654276	-0.5354	-0.2131	0.1406	0.4903
		C_toi = large	Stimulus (toi) conditioned on "large choice, Incorrect" toi trials							C_toi = large	Stimulus (toi) conditioned on "large choice, Incorrect" toi trials							C_toi = large	Stimulus (toi) conditioned on "large choice, Incorrect" toi trials
1	Incorrect		-0.505	-0.339	-0.169	-0.036	-0.04				-0.786	-0.369	-0.108	0.106	0.27				-0.281	-0.03	0.061	0.142	0.31
2			0.226	0.13	0.055	-0.115	-0.393				-0.781	-0.358	0.317	1.005	1.752				-1.007	-0.488	0.262	1.12	2.145
3			0.864	0.895	0.708	0.526	0.367				0.623	0.647	0.757	0.958	1.219				-0.241	-0.248	0.049	0.432	0.852
4			-0.335	-0.431	-0.21	-0.096	0.054				-0.833	-0.472	-0.094	0.234	0.469				-0.498	-0.041	0.116	0.33	0.415
5			-0.475	-0.35	-0.141	0.082	0.024				-0.23	-0.205	0.164	0.555	0.888				0.245	0.145	0.305	0.473	0.864
6			0.282	0.174	0.103	0.167	-0.01				-0.225	-0.007	0.213	0.423	0.73				-0.507	-0.181	0.11	0.256	0.74
7			0.514	0.337	0.204	0.062	-0.059				-0.192	0.021	0.289	0.534	0.785				-0.706	-0.316	0.085	0.472	0.844
8			-0.576	-0.44	-0.343	-0.214	-0.416				-1.101	-0.831	-0.395	0.021	0.348				-0.525	-0.391	-0.052	0.235	0.764
9			-1.061	-0.836	-0.693	-0.67	-0.756				-1.546	-1.059	-0.544	-0.153	0.084				-0.485	-0.223	0.149	0.517	0.84
10			-0.639	-0.623	-0.632	-0.723	-0.636				-0.615	-0.46	-0.281	-0.135	-0.016				0.024	0.163	0.351	0.588	0.62
11			-0.556	-0.473	-0.387	-0.328	-0.273				-1.09	-0.722	-0.215	0.289	0.625				-0.534	-0.249	0.172	0.617	0.898
12			0.277	0.141	0.035	-0.057	0.145				-0.267	-0.14	0.123	0.355	0.589				-0.544	-0.281	0.088	0.412	0.444
13			0.888	0.851	0.773	0.651	0.366				0.341	0.56	0.846	1.13	1.23				-0.547	-0.291	0.073	0.479	0.864
14			0.475	0.467	0.499	0.622	0.679				0.72	1.091	1.536	2	2				0.245	0.624	1.037	1.378	1.321
15			-0.387	-0.341	-0.263	-0.153	-0.12				-0.739	-0.66	-0.199	0.212	0.638				-0.352	-0.319	0.064	0.365	0.758
16			-0.565	-0.427	-0.368	-0.268	-0.36				-1.254	-0.874	-0.399	0.033	0.482				-0.689	-0.447	-0.031	0.301	0.842
17			-0.367	-0.312	-0.248	-0.217	-0.145				-1.029	-0.567	-0.091	0.327	0.942				-0.662	-0.255	0.157	0.544	1.087
18			-0.471	-0.405	-0.299	-0.365	-0.382				-0.968	-0.79	-0.259	0.265	0.71				-0.497	-0.385	0.04	0.63	1.092
19			-0.429	-0.337	-0.235	-0.172	0				-0.578	-0.521	-0.169	0.161	0.412				-0.149	-0.184	0.066	0.333	0.412
20			-0.271	-0.265	-0.267	-0.303	-0.386				-0.806	-0.629	-0.286	0.076	0.373				-0.535	-0.364	-0.019	0.379	0.759
21			-0.354	-0.28	-0.177	-0.117	-0.092				-0.66	-0.237	0.115	0.434	0.956				-0.306	0.043	0.292	0.551	1.048
22			0.379	0.304	0.245	0.103	0.447				0.026	0.144	0.476	0.835	1.717				-0.353	-0.16	0.231	0.732	1.27
23			-0.199	-0.152	-0.136	-0.139	-0.037				-0.368	-0.199	0.247	0.644	1.039				-0.169	-0.047	0.383	0.783	1.076
24			0.14	0.186	0.203	0.241	0.175				-0.276	0.075	0.356	0.738	0.982				-0.416	-0.111	0.153	0.497	0.807
25			0.381	0.296	0.207	-0.012	-0.017				-0.077	0.136	0.458	0.827	1.085				-0.458	-0.16	0.251	0.839	1.102
26			-0.301	-0.281	-0.282	-0.219	-0.292				-0.742	-0.466	0.049	0.399	0.857				-0.441	-0.185	0.331	0.618	1.149
27			-0.706	-0.645	-0.669	-0.748	-0.721				-1.324	-1.011	-0.634	-0.291	0.01				-0.618	-0.366	0.035	0.457	0.731
28			-0.974	-0.727	-0.451	-0.283	-0.261				-1.458	-1.133	-0.465	0.038	0.379				-0.484	-0.406	-0.014	0.321	0.64
29			-0.191	-0.266	-0.166	-0.163	-0.186				-0.619	-0.699	-0.201	0.232	0.659				-0.428	-0.433	-0.035	0.395	0.845
30			-0.504	-0.389	-0.198	-0.071	0.029				-0.796	-0.442	-0.051	0.268	0.616				-0.292	-0.053	0.147	0.339	0.587
		Average	-0.181333	-0.151267	-0.110067	-0.1005	-0.109867				-0.588333	-0.339233	0.0518333	0.417333	0.761				-0.407	-0.187967	0.1619	0.517833	0.870867
		C_toi = small	Stimulus (toi) conditioned on "small choice, Incorrect" toi trials							C_toi = small	Stimulus (toi) conditioned on "small choice, Incorrect" toi trials							C_toi = small	Stimulus (toi) conditioned on "small choice, Incorrect" toi trials
1	Incorrect		0.19	0.176	0.298	0.44	0.48				-0.007	0.021	0.24	0.49	0.714				-0.197	-0.155	-0.058	0.05	0.234
2			0.204	0.228	0.071	-0.064	-0.163				-1.663	-0.943	-0.226	0.443	0.834				-1.867	-1.171	-0.297	0.507	0.997
3			0.607	0.491	0.3	0.131	-0.019				-0.03	0.15	0.336	0.455	0.562				-0.637	-0.341	0.036	0.324	0.581
4			0.193	0.25	0.332	0.538	0.751				-0.3	-0.084	0.232	0.66	0.929				-0.493	-0.334	-0.1	0.122	0.178
5			0.227	0.241	0.364	0.579	0.875				-0.471	-0.284	0.069	0.503	0.891				-0.698	-0.525	-0.295	-0.076	0.016
6			0.365	0.162	0.16	0.13	0.141				-0.4	-0.115	0.111	0.354	0.641				-0.765	-0.277	-0.049	0.224	0.5
7			0.086	-0.167	-0.391	-0.535	-0.744				-0.995	-0.762	-0.473	-0.213	-0.066				-1.081	-0.595	-0.082	0.322	0.678
8			0.2	0.112	0.236	0.278	0.253				-0.535	-0.19	0.223	0.652	0.842				-0.735	-0.302	-0.013	0.374	0.589
9			-0.19	-0.155	-0.01	0.058	0.028				-1.073	-0.754	-0.222	0.19	0.132				-0.883	-0.599	-0.212	0.132	0.104
10			-0.831	-0.689	-0.736	-0.751	-0.736				-1.389	-1.245	-1.06	-0.92	-0.838				-0.558	-0.556	-0.324	-0.169	-0.102
11			0.124	0.172	0.309	0.356	0.431				-0.789	-0.412	0.068	0.573	0.876				-0.913	-0.584	-0.241	0.217	0.445
12			0.009	-0.2	-0.327	-0.459	-0.559				-0.898	-0.644	-0.412	-0.208	-0.103				-0.907	-0.444	-0.085	0.251	0.456
13			0.871	0.799	0.666	0.569	0.474				0.161	0.443	0.7	1.004	1.268				-0.71	-0.356	0.034	0.435	0.794
14			0.256	0.403	0.422	0.549	0.508				-1.851	-1.147	-0.69	-0.296	0.094				-2.107	-1.55	-1.112	-0.845	-0.414
15			0.416	0.49	0.503	0.652	0.777				-0.246	0.058	0.499	0.987	1.342				-0.662	-0.432	-0.004	0.335	0.565
16			0.328	0.175	0.296	0.361	0.359				-0.607	-0.172	0.275	0.763	1.05				-0.935	-0.347	-0.021	0.402	0.691
17			0.44	0.4	0.387	0.41	0.477				-0.635	-0.237	0.272	0.72	1.218				-1.075	-0.637	-0.115	0.31	0.741
18			0.145	0.165	0.169	0.229	0.249				-0.943	-0.477	0.027	0.535	0.571				-1.088	-0.642	-0.142	0.306	0.322
19			0.138	0.113	0.208	0.332	0.295				-0.42	-0.18	0.135	0.505	0.645				-0.558	-0.293	-0.073	0.173	0.35
20			-0.068	-0.051	-0.012	0.049	0.104				-0.656	-0.371	-0.012	0.409	0.821				-0.588	-0.32	0	0.36	0.717
21			0.227	0.216	0.286	0.387	0.437				-0.55	-0.313	0.049	0.397	0.857				-0.777	-0.529	-0.237	0.01	0.42
22			0.41	0.268	0.206	0.118	0.089				-0.861	-0.391	-0.053	0.348	0.579				-1.271	-0.659	-0.259	0.23	0.49
23			0.243	0.105	0.191	0.242	0.251				-0.89	-0.6	-0.195	0.235	0.429				-1.133	-0.705	-0.386	-0.007	0.178
24			0.619	0.512	0.499	0.491	0.517				-0.222	0.046	0.349	0.633	0.913				-0.841	-0.466	-0.15	0.142	0.396
25			0.163	0.086	-0.037	-0.172	-0.31				-1.084	-0.717	-0.373	-0.043	0.142				-1.247	-0.803	-0.336	0.129	0.452
26			0.11	-0.049	0.004	0.014	-0.052				-1.167	-0.735	-0.292	0.145	0.443				-1.277	-0.686	-0.296	0.131	0.495
27			-0.145	-0.357	-0.307	-0.325	-0.399				-1.657	-0.714	-0.413	-0.151	-0.098				-1.512	-0.357	-0.106	0.174	0.301
28			0.268	0.305	0.437	0.773	1				-0.343	-0.042	0.494	1.141	1.684				-0.611	-0.347	0.057	0.368	0.684
29			0.12	0.241	0.209	0.291	0.274				-0.576	-0.195	0.279	0.749	0.649				-0.696	-0.436	0.07	0.458	0.375
30			0.277	0.297	0.422	0.586	0.802				-0.358	-0.006	0.292	0.644	0.975				-0.635	-0.303	-0.13	0.058	0.173
		Average	0.200067	0.157967	0.171833	0.208567	0.219667				-0.715167	-0.367067	0.00763333	0.390133	0.6332				-0.915233	-0.525033	-0.1642	0.181567	0.413533

## Sheet: Fig. 7D
	Feedback	Correct												Incorrect
	Choice	small						large						small						large
	Size	-2	-1	0	1	2		-2	-1	0	1	2		-2	-1	0	1	2		-2	-1	0	1	2
Average	Number of trials	823	575.8	257.6	61.1	9.43333		8.26667	58.6667	250.9	574.433	818.733		66.4667	173.067	254.333	207.367	118.8		114.733	204.667	249	168.533	65.8
Participant #ID
1		908	656	256	51	4	NaN	1	29	245	644	891	NaN	76	207	270	142	42	NaN	29	123	244	174	74
2		760	514	260	78	8	NaN	11	71	260	525	822	NaN	65	162	248	256	116	NaN	178	266	242	155	71
3		876	647	324	64	9	NaN	4	43	183	515	795	NaN	71	191	334	266	140	NaN	58	135	173	168	69
4		916	669	278	46	6	NaN	0	33	236	655	911	NaN	77	208	268	127	32	NaN	25	102	230	183	66
5		921	682	282	46	4	NaN	1	26	230	640	904	NaN	76	205	267	139	38	NaN	15	96	233	191	68
6		857	603	273	60	7	NaN	3	51	234	553	832	NaN	77	174	270	225	106	NaN	75	184	236	174	67
7		781	528	242	62	13	NaN	17	64	261	553	780	NaN	57	162	251	231	152	NaN	160	253	259	161	64
8		848	592	247	44	7	NaN	11	55	244	623	862	NaN	63	178	267	164	73	NaN	92	189	257	177	71
9		785	488	177	33	5	NaN	15	85	312	665	889	NaN	61	143	195	112	50	NaN	151	297	326	202	72
10		629	434	200	74	15	NaN	19	104	311	572	778	NaN	52	125	195	196	151	NaN	302	342	296	160	62
11		812	517	224	50	9	NaN	9	68	281	605	834	NaN	65	162	215	181	113	NaN	128	263	294	176	62
12		772	531	238	71	9	NaN	7	75	273	570	790	NaN	67	153	225	211	153	NaN	168	247	279	162	61
13		870	656	334	94	15	NaN	2	30	168	425	726	NaN	75	203	332	367	209	NaN	68	125	177	129	61
14		732	550	283	112	27	NaN	16	86	203	450	619	NaN	60	145	294	334	319	NaN	202	232	232	121	49
15		858	601	260	64	10	NaN	7	59	242	557	797	NaN	64	173	261	229	138	NaN	79	176	254	163	65
16		827	550	250	41	5	NaN	4	56	272	602	844	NaN	73	183	245	188	89	NaN	108	228	247	181	75
17		808	550	265	71	16	NaN	9	63	244	544	797	NaN	66	174	272	239	137	NaN	129	231	232	156	62
18		827	568	255	49	5	NaN	4	49	265	606	857	NaN	66	175	238	169	86	NaN	116	223	251	189	70
19		864	612	249	53	5	NaN	4	36	265	592	852	NaN	68	194	252	188	86	NaN	79	168	248	181	72
20		857	562	226	47	3	NaN	3	57	260	627	871	NaN	67	179	255	150	66	NaN	89	213	270	189	73
21		861	567	266	60	5	NaN	10	52	261	580	840	NaN	58	185	248	200	97	NaN	87	213	233	173	71
22		778	549	287	81	20	NaN	16	69	238	511	709	NaN	58	156	263	272	238	NaN	162	239	225	149	50
23		803	538	240	61	12	NaN	14	72	255	565	775	NaN	60	160	239	213	158	NaN	139	237	271	161	60
24		815	575	299	85	17	NaN	9	59	217	501	743	NaN	63	171	278	290	198	NaN	123	207	221	139	56
25		810	571	270	72	14	NaN	5	67	241	545	782	NaN	69	168	259	235	154	NaN	123	205	243	158	61
26		757	541	239	67	12	NaN	9	67	268	536	789	NaN	67	171	243	251	146	NaN	180	238	264	158	67
27		699	481	198	50	7	NaN	24	102	297	598	827	NaN	52	127	214	178	106	NaN	232	302	301	184	69
28		900	649	266	35	2	NaN	1	47	265	656	901	NaN	76	184	230	122	34	NaN	34	133	249	196	74
29		856	637	268	51	5	NaN	8	46	249	622	876	NaN	71	188	248	159	67	NaN	79	143	244	178	65
30		903	656	272	61	7	NaN	5	39	247	596	869	NaN	74	186	254	187	70	NaN	32	130	239	168	67

## Sheet: S5 Fig
S5 Fig (Hybrid model)
	PSE	toi - 1								toi + 1								subtracted (toi + 1) - (toi - 1)
		C_toi = small	Stimulus (toi) conditioned on "small choice, Correct" toi trials							C_toi = small	Stimulus (toi) conditioned on "small choice, Correct" toi trials							C_toi = small	Stimulus (toi) conditioned on "small choice, Correct" toi trials
Participant #ID			-2	-1	0	1	2				-2	-1	0	1	2				-2	-1	0	1	2
1	Correct		0.074	0.054	0.029	-0.006	-0.006				-0.044	0.021	0.125	0.206	0.269				-0.118	-0.033	0.096	0.212	0.275
2			0.171	0.013	0.028	-0.125	-0.392				-1.101	-0.418	0.11	0.696	1.034				-1.272	-0.431	0.082	0.821	1.426
3			0.513	0.453	0.373	0.403	0.264				-0.046	0.222	0.528	0.839	1.23				-0.559	-0.231	0.155	0.436	0.966
4			0.163	0.096	0.035	-0.036	-0.238				-0.212	-0.001	0.227	0.424	0.306				-0.375	-0.097	0.192	0.46	0.544
5			0.195	0.17	0.271	0.502	0.366				0.092	0.329	0.606	0.975	1.165				-0.103	0.159	0.335	0.473	0.799
6			0.318	0.303	0.262	0.327	0.311				-0.152	0.088	0.37	0.591	0.681				-0.47	-0.215	0.108	0.264	0.37
7			0.175	0.099	0.113	0.211	-0.297				-0.521	-0.082	0.35	0.877	1.239				-0.696	-0.181	0.237	0.666	1.536
8			0.022	0.094	0.182	0.322	0.172				-0.417	-0.108	0.242	0.43	0.864				-0.439	-0.202	0.06	0.108	0.692
9			-0.265	-0.087	0.207	0.344	0.691				-0.384	-0.037	0.374	0.77	0.789				-0.119	0.05	0.167	0.426	0.098
10			-0.528	-0.299	-0.181	-0.12	-0.326				-0.228	0.032	0.352	0.459	2				0.3	0.331	0.533	0.579	2.326
11			-0.013	-0.004	-0.004	0.095	-0.354				-0.248	0.006	0.214	0.55	0.436				-0.235	0.01	0.218	0.455	0.79
12			0.056	-0.025	-0.017	-0.038	0.032				-0.71	-0.299	0.123	0.447	0.578				-0.766	-0.274	0.14	0.485	0.546
13			0.817	0.823	0.802	0.864	1.057				0.215	0.591	1.028	1.595	1.907				-0.602	-0.232	0.226	0.731	0.85
14			0.278	0.26	0.362	0.452	1.209				0.568	0.898	1.391	2	2				0.29	0.638	1.029	1.548	0.791
15			0.411	0.428	0.559	0.604	0.66				-0.007	0.357	0.77	1.332	1.652				-0.418	-0.071	0.211	0.728	0.992
16			0.012	0.03	-0.024	0.128	-0.28				-0.7	-0.384	-0.051	0.248	0.417				-0.712	-0.414	-0.027	0.12	0.697
17			0.307	0.322	0.302	0.354	0.434				-0.568	-0.075	0.404	0.934	1.669				-0.875	-0.397	0.102	0.58	1.235
18			0.037	-0.054	-0.024	-0.098	-0.019				-0.606	-0.278	0.033	0.363	0.412				-0.643	-0.224	0.057	0.461	0.431
19			0.145	0.096	0.031	0.131	0.01				-0.384	-0.021	0.327	0.586	1.17				-0.529	-0.117	0.296	0.455	1.16
20			0.054	0.034	-0.025	0.053	-0.217				-0.746	-0.355	0.054	0.529	0.589				-0.8	-0.389	0.079	0.476	0.806
21			0.104	0.03	-0.049	-0.066	0.167				-0.2	0.02	0.283	0.513	0.843				-0.304	-0.01	0.332	0.579	0.676
22			0.204	0.195	0.197	0.166	0.411				-0.206	0.145	0.495	0.758	0.595				-0.41	-0.05	0.298	0.592	0.184
23			0.185	0.185	0.203	0.188	0.766				-0.121	0.257	0.643	1.119	0.886				-0.306	0.072	0.44	0.931	0.12
24			0.362	0.353	0.377	0.483	0.364				0.366	0.447	0.552	0.615	0.735				0.004	0.094	0.175	0.132	0.371
25			0.151	0.055	-0.048	-0.083	-0.298				-0.6	-0.19	0.174	0.503	0.93				-0.751	-0.245	0.222	0.586	1.228
26			0.084	0.065	0.078	0.157	0.124				-0.48	-0.084	0.326	0.6	0.864				-0.564	-0.149	0.248	0.443	0.74
27			-0.298	-0.325	-0.308	-0.146	-0.013				-1.353	-0.641	-0.133	0.118	0.11				-1.055	-0.316	0.175	0.264	0.123
28			0.103	0.081	0.157	0.316	0.15				-0.339	-0.121	0.166	0.499	0.437				-0.442	-0.202	0.009	0.183	0.287
29			0.19	0.138	0.15	0.125	0.269				-0.529	-0.127	0.302	0.777	1.408				-0.719	-0.265	0.152	0.652	1.139
30			0.167	0.18	0.166	0.221	0.019				-0.008	0.088	0.226	0.373	0.654				-0.175	-0.092	0.06	0.152	0.635
		Average	0.1398	0.125433	0.140133	0.190933	0.167867				-0.3223	0.00933333	0.3537	0.690867	0.928967				-0.4621	-0.1161	0.213567	0.499933	0.7611
		C_toi = large	Stimulus (toi) conditioned on "large choice, Correct" toi trials							C_toi = large	Stimulus (toi) conditioned on "large choice, Correct" toi trials							C_toi = large	Stimulus (toi) conditioned on "large choice, Correct" toi trials
1	Correct		0.139	-0.066	0.083	0.045	0.023				0.045	-0.05	-0.008	0.081	0.145				-0.094	0.016	-0.091	0.036	0.122
2			-0.27	0.16	0.031	-0.104	-0.227				-1.896	-0.81	-0.188	0.381	1.043				-1.626	-0.97	-0.219	0.485	1.27
3			0.578	0.436	0.331	0.314	0.296				0.224	0.012	0.26	0.608	0.971				-0.354	-0.424	-0.071	0.294	0.675
4			0.062	0.206	0.086	0.045	0.005				-0.093	-0.312	-0.045	0.154	0.363				-0.155	-0.518	-0.131	0.109	0.358
5			-0.104	-0.356	-0.067	0.042	0.084				-0.98	-0.6	-0.461	-0.118	0.143				-0.876	-0.244	-0.394	-0.16	0.059
6			0.022	0.028	0.058	0.07	0.106				-0.612	-0.153	0.043	0.317	0.586				-0.634	-0.181	-0.015	0.247	0.48
7			-0.312	0.068	-0.022	-0.018	-0.145				-0.993	-0.724	-0.266	0.153	0.607				-0.681	-0.792	-0.244	0.171	0.752
8			-0.53	-0.52	-0.269	-0.23	-0.252				-0.74	-0.745	-0.405	-0.051	0.206				-0.21	-0.225	-0.136	0.179	0.458
9			-1.418	-1.074	-0.797	-0.656	-0.577				-2	-1.572	-1.028	-0.695	-0.487				-0.582	-0.498	-0.231	-0.039	0.09
10			-1.929	-1.215	-1.052	-0.796	-0.684				-2	-1.964	-1.676	-1.207	-0.946				-0.071	-0.749	-0.624	-0.411	-0.262
11			-0.109	-0.257	-0.129	-0.162	-0.148				-0.872	-0.903	-0.415	-0.146	0.061				-0.763	-0.646	-0.286	0.016	0.209
12			-0.385	-0.196	-0.151	-0.173	-0.248				-1.158	-0.682	-0.349	0.088	0.445				-0.773	-0.486	-0.198	0.261	0.693
13			0.669	0.228	0.244	0.344	0.376				-0.532	-0.331	0.223	0.695	1.219				-1.201	-0.559	-0.021	0.351	0.843
14			-0.9	-0.401	-0.187	0.082	0.001				-1.976	-1.074	-1.038	-0.585	-0.227				-1.076	-0.673	-0.851	-0.667	-0.228
15			-0.88	-0.357	-0.188	-0.048	-0.005				-0.865	-0.817	-0.412	0.032	0.433				0.015	-0.46	-0.224	0.08	0.438
16			0.046	-0.181	-0.084	-0.15	-0.249				-0.77	-0.386	-0.115	0.185	0.475				-0.816	-0.205	-0.031	0.335	0.724
17			0.062	-0.065	-0.177	-0.156	-0.17				-1.221	-0.816	-0.232	0.245	0.735				-1.283	-0.751	-0.055	0.401	0.905
18			-0.522	0.023	-0.065	-0.155	-0.198				-0.837	-0.833	-0.262	0.094	0.414				-0.315	-0.856	-0.197	0.249	0.612
19			0.153	-0.044	-0.029	-0.059	-0.104				-0.802	-0.55	-0.316	0.085	0.426				-0.955	-0.506	-0.287	0.144	0.53
20			-0.121	-0.193	-0.204	-0.213	-0.27				-1.058	-0.666	-0.288	0.149	0.512				-0.937	-0.473	-0.084	0.362	0.782
21			0.501	0.106	0.074	0.027	-0.033				-0.811	-0.404	-0.219	0.039	0.266				-1.312	-0.51	-0.293	0.012	0.299
22			-0.093	-0.12	-0.06	-0.051	-0.082				-0.696	-0.726	-0.395	-0.008	0.344				-0.603	-0.606	-0.335	0.043	0.426
23			-0.625	-0.318	-0.15	-0.112	-0.121				-1.36	-0.915	-0.568	-0.205	0.17				-0.735	-0.597	-0.418	-0.093	0.291
24			0.231	0.422	0.442	0.405	0.38				0.298	0.079	0.229	0.319	0.377				0.067	-0.343	-0.213	-0.086	-0.003
25			0.453	0.284	0.15	0.097	-0.051				-0.597	-0.393	-0.065	0.316	0.736				-1.05	-0.677	-0.215	0.219	0.787
26			-0.318	-0.258	-0.16	-0.226	-0.259				-0.382	-0.836	-0.444	-0.054	0.29				-0.064	-0.578	-0.284	0.172	0.549
27			-0.586	-0.49	-0.503	-0.665	-0.701				-2	-1.417	-0.842	-0.336	0.149				-1.414	-0.927	-0.339	0.329	0.85
28			-0.097	-0.152	-0.206	-0.152	-0.173				-0.555	-0.575	-0.24	0.013	0.249				-0.458	-0.423	-0.034	0.165	0.422
29			-0.134	-0.239	-0.175	-0.124	-0.142				-0.884	-0.776	-0.316	0.174	0.54				-0.75	-0.537	-0.141	0.298	0.682
30			-0.046	0.03	0.008	0.021	0.045				-0.174	-0.125	-0.018	0.135	0.238				-0.128	-0.155	-0.026	0.114	0.193
		Average	-0.215433	-0.150367	-0.1056	-0.0919333	-0.117433				-0.876567	-0.6688	-0.328533	0.0286	0.349433				-0.661133	-0.518433	-0.222933	0.120533	0.466867
		C_toi = large	Stimulus (toi) conditioned on "large choice, Incorrect" toi trials							C_toi = large	Stimulus (toi) conditioned on "large choice, Incorrect" toi trials							C_toi = large	Stimulus (toi) conditioned on "large choice, Incorrect" toi trials
1	Incorrect		-0.001	0.164	0.099	0.094	0.002				-0.172	0.157	0.179	0.247	0.381				-0.171	-0.007	0.08	0.153	0.379
2			0.172	0.08	0.021	-0.107	-0.44				-0.903	-0.425	0.155	0.777	1.447				-1.075	-0.505	0.134	0.884	1.887
3			0.503	0.431	0.344	0.304	0.172				-0.014	0.159	0.463	0.795	1.121				-0.517	-0.272	0.119	0.491	0.949
4			0.474	0.149	0.087	0.004	-0.015				-0.318	0.098	0.274	0.498	0.69				-0.792	-0.051	0.187	0.494	0.705
5			-0.384	-0.18	-0.023	0.07	0.029				-0.116	0.012	0.347	0.693	0.738				0.268	0.192	0.37	0.623	0.709
6			0.128	0.083	0.082	0.131	0.061				-0.593	-0.124	0.153	0.465	0.75				-0.721	-0.207	0.071	0.334	0.689
7			0.124	0.023	0.026	0.066	0.005				-0.405	-0.191	0.241	0.751	1.392				-0.529	-0.214	0.215	0.685	1.387
8			-0.424	-0.389	-0.292	-0.144	-0.308				-0.819	-0.628	-0.25	0.074	0.349				-0.395	-0.239	0.042	0.218	0.657
9			-1.477	-1.098	-0.809	-0.654	-0.61				-1.65	-1.116	-0.67	-0.319	-0.166				-0.173	-0.018	0.139	0.335	0.444
10			-1.473	-1.211	-0.929	-0.819	-0.721				-1.142	-0.714	-0.269	0.019	0.419				0.331	0.497	0.66	0.838	1.14
11			-0.15	-0.156	-0.138	-0.091	-0.174				-0.37	-0.158	0.148	0.478	0.445				-0.22	-0.002	0.286	0.569	0.619
12			-0.044	-0.159	-0.112	-0.137	-0.051				-0.685	-0.436	-0.007	0.415	0.894				-0.641	-0.277	0.105	0.552	0.945
13			0.378	0.326	0.233	0.324	0.141				-0.441	-0.071	0.426	0.911	1.405				-0.819	-0.397	0.193	0.587	1.264
14			-0.214	-0.281	-0.129	0.16	0.201				0.027	0.33	0.861	1.523	2				0.241	0.611	0.99	1.363	1.799
15			-0.329	-0.235	-0.183	-0.106	-0.019				-0.627	-0.42	0.02	0.519	0.901				-0.298	-0.185	0.203	0.625	0.92
16			-0.048	-0.062	-0.128	-0.056	-0.274				-0.712	-0.435	-0.108	0.211	0.525				-0.664	-0.373	0.02	0.267	0.799
17			-0.111	-0.145	-0.133	-0.147	-0.153				-0.973	-0.572	-0.054	0.471	0.908				-0.862	-0.427	0.079	0.618	1.061
18			-0.015	-0.112	-0.114	-0.235	-0.289				-0.482	-0.331	-0.025	0.333	0.605				-0.467	-0.219	0.089	0.568	0.894
19			-0.015	-0.004	0.007	-0.073	0.09				-0.301	-0.094	0.25	0.617	1.042				-0.286	-0.09	0.243	0.69	0.952
20			-0.159	-0.155	-0.216	-0.24	-0.334				-0.84	-0.555	-0.157	0.238	0.7				-0.681	-0.4	0.059	0.478	1.034
21			0.161	0.127	0.022	0.029	-0.015				-0.084	0.127	0.367	0.619	0.776				-0.245	0	0.345	0.59	0.791
22			-0.005	-0.083	-0.081	-0.059	0.161				-0.271	-0.18	0.184	0.605	1.114				-0.266	-0.097	0.265	0.664	0.953
23			-0.249	-0.221	-0.216	-0.113	-0.014				-0.463	-0.199	0.2	0.641	0.985				-0.214	0.022	0.416	0.754	0.999
24			0.479	0.457	0.44	0.429	0.32				0.522	0.605	0.646	0.686	0.741				0.043	0.148	0.206	0.257	0.421
25			0.343	0.247	0.161	0.022	-0.07				-0.218	0.043	0.355	0.764	1.067				-0.561	-0.204	0.194	0.742	1.137
26			-0.149	-0.257	-0.141	-0.101	-0.154				-0.655	-0.416	-0.036	0.415	0.807				-0.506	-0.159	0.105	0.516	0.961
27			-0.602	-0.495	-0.527	-0.708	-0.66				-1.555	-0.968	-0.448	0.092	0.457				-0.953	-0.473	0.079	0.8	1.117
28			-0.284	-0.248	-0.192	-0.165	-0.107				-0.742	-0.441	-0.142	0.258	0.382				-0.458	-0.193	0.05	0.423	0.489
29			-0.237	-0.284	-0.136	-0.141	-0.23				-0.546	-0.631	-0.194	0.257	0.665				-0.309	-0.347	-0.058	0.398	0.895
30			0.038	0.023	0.06	0.044	0.04				-0.19	-0.094	0.096	0.202	0.419				-0.228	-0.117	0.036	0.158	0.379
		Average	-0.119	-0.122167	-0.0972333	-0.0806333	-0.113867				-0.5246	-0.2556	0.100167	0.475167	0.798633				-0.4056	-0.133433	0.1974	0.5558	0.9125
		C_toi = small	Stimulus (toi) conditioned on "small choice, Incorrect" toi trials							C_toi = small	Stimulus (toi) conditioned on "small choice, Incorrect" toi trials							C_toi = small	Stimulus (toi) conditioned on "small choice, Incorrect" toi trials
1	Incorrect		0.042	0.033	0.047	-0.028	-0.005				-0.252	-0.16	-0.07	-0.013	0.335				-0.294	-0.193	-0.117	0.015	0.34
2			0.107	0.073	-0.009	-0.131	-0.207				-1.477	-0.816	-0.207	0.399	0.846				-1.584	-0.889	-0.198	0.53	1.053
3			0.534	0.437	0.387	0.349	0.297				-0.256	-0.026	0.328	0.596	0.989				-0.79	-0.463	-0.059	0.247	0.692
4			0.137	0.141	0.057	-0.007	0.043				-0.508	-0.335	-0.121	0.051	0.41				-0.645	-0.476	-0.178	0.058	0.367
5			0.199	0.142	0.239	0.338	0.607				-0.874	-0.434	-0.151	0.204	0.58				-1.073	-0.576	-0.39	-0.134	-0.027
6			0.347	0.212	0.219	0.291	0.337				-0.334	-0.048	0.198	0.497	0.755				-0.681	-0.26	-0.021	0.206	0.418
7			0.11	0.102	-0.008	0.075	-0.082				-1.282	-0.614	-0.185	0.263	0.512				-1.392	-0.716	-0.177	0.188	0.594
8			0.111	0.061	0.157	0.229	0.15				-0.505	-0.277	0.074	0.462	0.749				-0.616	-0.338	-0.083	0.233	0.599
9			-0.282	-0.069	0.196	0.408	0.363				-0.736	-0.434	0.055	0.406	0.291				-0.454	-0.365	-0.141	-0.002	-0.072
10			-0.768	-0.36	-0.168	-0.17	-0.342				-1.612	-1.165	-0.634	-0.488	-0.554				-0.844	-0.805	-0.466	-0.318	-0.212
11			-0.023	-0.031	0.03	-0.012	-0.048				-0.836	-0.584	-0.275	-0.022	0.196				-0.813	-0.553	-0.305	-0.01	0.244
12			0.095	0.018	-0.08	-0.062	-0.146				-1.133	-0.554	-0.183	0.261	0.373				-1.228	-0.572	-0.103	0.323	0.519
13			0.892	0.838	0.791	0.854	0.944				-0.018	0.322	0.736	1.279	2				-0.91	-0.516	-0.055	0.425	1.056
14			0.172	0.258	0.395	0.657	0.582				-1.722	-1.445	-0.785	-0.146	0.307				-1.894	-1.703	-1.18	-0.803	-0.275
15			0.398	0.459	0.503	0.616	0.715				-0.499	-0.105	0.331	0.797	1.144				-0.897	-0.564	-0.172	0.181	0.429
16			0.168	-0.067	-0.013	-0.081	-0.147				-0.692	-0.346	-0.042	0.236	0.463				-0.86	-0.279	-0.029	0.317	0.61
17			0.119	0.325	0.269	0.279	0.233				-0.583	-0.287	0.241	0.71	1.312				-0.702	-0.612	-0.028	0.431	1.079
18			0.093	0.061	-0.057	-0.112	-0.105				-0.832	-0.509	-0.153	0.15	0.315				-0.925	-0.57	-0.096	0.262	0.42
19			0.174	0.08	0.033	0.014	-0.015				-0.967	-0.546	-0.203	0.18	0.451				-1.141	-0.626	-0.236	0.166	0.466
20			-0.115	-0.007	0.019	0.002	0.011				-0.813	-0.436	-0.072	0.349	0.696				-0.698	-0.429	-0.091	0.347	0.685
21			0.118	-0.009	-0.013	-0.071	-0.104				-0.714	-0.543	-0.321	-0.069	0.322				-0.832	-0.534	-0.308	0.002	0.426
22			0.196	0.143	0.139	0.164	0.129				-1.06	-0.594	-0.12	0.273	0.483				-1.256	-0.737	-0.259	0.109	0.354
23			0.247	0.194	0.291	0.3	0.295				-1.016	-0.576	-0.1	0.32	0.494				-1.263	-0.77	-0.391	0.02	0.199
24			0.442	0.391	0.303	0.251	0.256				-0.004	0.034	0.094	0.204	0.233				-0.446	-0.357	-0.209	-0.047	-0.023
25			0.191	0.097	-0.004	-0.107	-0.274				-1.049	-0.577	-0.229	0.141	0.364				-1.24	-0.674	-0.225	0.248	0.638
26			0.174	0.002	0.097	0.102	-0.078				-0.993	-0.536	-0.11	0.262	0.411				-1.167	-0.538	-0.207	0.16	0.489
27			-0.342	-0.335	-0.267	-0.395	-0.458				-1.576	-1.07	-0.514	-0.112	-0.069				-1.234	-0.735	-0.247	0.283	0.389
28			-0.002	0.104	0.094	0.19	0.138				-0.454	-0.232	0.071	0.389	0.705				-0.452	-0.336	-0.023	0.199	0.567
29			0.104	0.235	0.168	0.278	0.262				-0.586	-0.218	0.215	0.695	0.512				-0.69	-0.453	0.047	0.417	0.25
30			0.108	0.181	0.151	0.17	0.223				-0.203	-0.01	0.083	0.255	0.359				-0.311	-0.191	-0.068	0.085	0.136
		Average	0.124867	0.123633	0.1322	0.146367	0.119133				-0.7862	-0.437367	-0.0683	0.2843	0.5328				-0.911067	-0.561	-0.2005	0.137933	0.413667

## Sheet: Fig. 7E, F (Retrospective)
	Fig 7E (Value-updating statistical mismatch results: 0 means no difference between model's ex post simulation vs. human data / 1 means significant mistmatch																										Episode frequency acquired from Value-updating model's ex post simulation that has gone through individual participant's experiment sequences
					all possible episodes that happened at toi																						Episode type that happened at toi (Column # 1)
				Feedback	Correct										Incorrect												Size, Choice, Feedback at toi = {-2, small, Correct}
				Choice	small					large					small					large											Participant ID# 's sequences used for ex post simulation
		Feedback	Choice	Size	-2	-1	0	1	2	-2	-1	0	1	2	-2	-1	0	1	2	-2	-1	0	1	2				Feedback	Choice	Size	1	2	3	4	5	6	7	8	9	10	11	12	13	14	15	16	17	18	19
	all possible episodes that happened at toi -1	correct	small	-2	0	1	1	1	1	0	1	1	1	1	0	1	1	1	1	0	1	1	1	0			all possible episodes that happened at toi -1	correct	small	-2	0.0600277	0.04132	0.0320828	0.037654	0.0376595	0.0275927	0.0414381	0.0659816	0.036918	0.0330703	0.0402189	0.0290172	0.0379244	0.033635	0.0263806	0.0538672	0.0361144	0.0393479	0.0352974
				-1	0	0	0	0	0	0	0	0	0	0	0	0	0	0	0	0	0	0	0	0						-1	0.150423	0.134474	0.176744	0.16941	0.16261	0.165243	0.109808	0.14338	0.130041	0.10243	0.131231	0.119565	0.157475	0.13344	0.143809	0.139546	0.149486	0.135423	0.126893
				0	0	0	0	0	0	0	0	0	1	0	0	0	0	1	0	0	0	0	0	0						0	0.06739	0.0622141	0.0673909	0.0567549	0.0729244	0.0587375	0.0685393	0.0676394	0.0450417	0.0482806	0.0615025	0.062152	0.0792025	0.0980153	0.0692549	0.0595767	0.0604155	0.0526511	0.0619343
				1	0	1	0	0	0	0	0	1	0	1	0	0	0	0	0	0	1	1	0	0						1	0.0117243	0.0169213	0.0156736	0.00938062	0.00924072	0.0171569	0.0182104	0.0119218	0.00716431	0.0163181	0.0114964	0.0164962	0.0207998	0.0267115	0.0161435	0.0142979	0.0143846	0.0102792	0.0151702
				2	0	0	0	0	NaN	1	0	0	1	0	0	0	0	0	0	0	0	0	0	NaN						2	0.000885691	0.00367854	0.00227466	0.00032876	0.000707475	0.00305296	0.00443237	0.00188116	0.00110891	0.00417683	0.00126645	0.00240839	0.00521432	0.00575008	0.00109725	0.00191522	0.00318244	0.00206779	0.000862594
			large	-2	0	0	0	0	0	0	0	0	0	0	0	0	0	0	0	0	0	0	0	0					large	-2	1.10711e-05	0.000575189	0.00010185	9.8628e-05	1.08842e-05	0	0.00049393	0.00021163	0.000498386	0	0.000491823	0.000479088	0.000137823	0.0005134	0	0	0.000114568	0.000274909	9.20101e-05
				-1	0	0	1	0	0	0	0	0	0	0	0	0	1	1	0	0	0	0	0	0						-1	0.00862441	0.0174296	0.00977763	0.00735326	0.00714006	0.00980893	0.0188603	0.0112987	0.0187144	0.0211387	0.0137956	0.0161207	0.00926862	0.0173822	0.0137273	0.0155988	0.0150721	0.0142714	0.0111332
				0	1	1	0	0	0	0	0	0	1	1	0	0	0	0	0	0	0	0	0	0						0	0.063349	0.0566762	0.0463758	0.0615658	0.0524076	0.045806	0.063054	0.0586569	0.0720293	0.0592092	0.0677487	0.0710087	0.0403133	0.0533202	0.0462244	0.0664065	0.0582642	0.061998	0.0621988
				1	0	0	0	0	0	0	0	0	0	0	0	0	0	0	0	0	0	0	0	0						1	0.141865	0.138687	0.133458	0.16324	0.149158	0.126088	0.121845	0.131128	0.157166	0.141249	0.134428	0.132604	0.102058	0.0981034	0.142817	0.139113	0.143197	0.140228	0.143628
				2	0	1	1	1	0	0	1	1	1	0	0	1	1	1	0	1	1	1	1	0						2	0.179131	0.164009	0.175001	0.195722	0.219535	0.216783	0.171758	0.175971	0.198507	0.189035	0.197565	0.176771	0.178872	0.147551	0.203387	0.15847	0.169764	0.219401	0.21765
		incorrect	small	-2	0	0	0	0	0	0	0	0	0	0	0	0	0	0	0	0	0	0	0	0				incorrect	small	-2	0.00105176	0.001137	0.00201437	0.00407662	0.00105577	0	0.00278161	0.0018694	0.00254177	0	0.00255748	0.00159265	0.0018721	0.000968125	0	0	0.000903814	0.00188851	0.00196672
				-1	0	0	0	0	0	0	0	0	0	0	0	0	0	0	0	0	0	0	0	0						-1	0.0401218	0.0341769	0.0462853	0.0436703	0.0437764	0.0318413	0.0392154	0.0392574	0.0309996	0.0267976	0.0310464	0.0388839	0.038246	0.0297625	0.0450571	0.040027	0.0377565	0.0364793	0.0394033
				0	0	0	0	0	0	0	0	0	0	1	0	0	0	0	0	0	0	0	0	0						0	0.0676446	0.0536397	0.0747807	0.0657629	0.0621272	0.0536183	0.0581927	0.05366	0.038762	0.0383101	0.0559203	0.0607018	0.0745624	0.0636469	0.055551	0.0606729	0.0610647	0.0490175	0.0648901
				1	0	0	0	0	0	0	0	1	0	0	0	0	0	0	0	0	0	0	0	0						1	0.0319291	0.0560074	0.068466	0.0323281	0.0329357	0.0491956	0.0526945	0.0328732	0.0268755	0.0541491	0.0395672	0.0474945	0.0770662	0.0681208	0.0587144	0.0462786	0.0568257	0.0387383	0.0428537
				2	0	0	0	0	0	0	0	0	0	0	0	0	0	1	0	0	0	1	0	0						2	0.00762801	0.0424169	0.0283257	0.00624644	0.00784753	0.0263854	0.0345101	0.0164366	0.0133941	0.04093	0.0251568	0.0377962	0.0531998	0.0615346	0.0275946	0.0177429	0.0318117	0.0221959	0.0192761
			large	-2	0	1	0	0	0	0	0	0	0	0	0	0	0	0	0	0	0	0	0	0					large	-2	0.00201495	0.0101528	0.00200306	0.000964362	0.000870739	0.00227521	0.00868277	0.00644297	0.00642919	0.0127401	0.00630764	0.00633174	0.00256122	0.010268	0.00232289	0.0069984	0.00711594	0.00456588	0.00296732
				-1	1	0	0	0	0	0	0	0	0	0	0	0	0	0	0	0	0	0	0	0						-1	0.030966	0.0560743	0.0337803	0.0284049	0.0236514	0.0471641	0.0539163	0.0400687	0.0735494	0.0812462	0.0588221	0.0547456	0.0329053	0.0549484	0.0418238	0.054602	0.0505117	0.0521252	0.0353319
				0	0	0	0	0	0	0	0	0	0	0	0	0	0	0	0	0	0	0	0	0						0	0.0654082	0.0613045	0.0426413	0.0507167	0.0556184	0.052353	0.0700081	0.0695676	0.0797045	0.0695989	0.069802	0.0680176	0.0431042	0.0562686	0.0576755	0.065744	0.0540761	0.0641495	0.0601976
				1	0	0	0	0	0	0	0	0	0	0	0	0	0	0	0	0	0	0	0	0						1	0.0515029	0.0366783	0.0290047	0.0525797	0.0421655	0.043879	0.0403983	0.0511793	0.0440449	0.0462596	0.0405754	0.0460831	0.0275991	0.0284717	0.0398861	0.0419904	0.034905	0.0364195	0.0474887
				2	0	0	0	0	NaN	0	0	0	0	0	0	0	0	0	0	0	0	0	0	NaN						2	0.0183006	0.0124268	0.0138177	0.0137422	0.0185576	0.0230191	0.021161	0.0205752	0.0165091	0.0150606	0.0105004	0.0117312	0.0176184	0.0115882	0.00853284	0.0171527	0.0150339	0.0184787	0.0107652
	Fig 7F (World-updating statistical mismatch results: 0 means no difference between model's ex post simulation vs. human data / 1 means significant mistmatch																										Episode frequency acquired from World-updating model's ex post simulation that has gone through individual participant's experiment sequences
					all possible episodes that happened at toi																						Episode type that happened at toi (Column # 1)
				Feedback	Correct										Incorrect												Size, Choice, Feedback at toi = {-2, small, Correct}
				Choice	small					large					small					large											Participant ID# 's sequences used for ex post simulation
		Feedback	Choice	Size	-2	-1	0	1	2	-2	-1	0	1	2	-2	-1	0	1	2	-2	-1	0	1	2				Feedback	Choice	Size	1	2	3	4	5	6	7	8	9	10	11	12	13	14	15	16	17	18	19
	all possible episodes that happened at toi -1	correct	small	-2	0	0	0	0	0	0	0	0	0	0	0	0	0	0	0	0	0	0	0	0			all possible episodes that happened at toi -1	correct	small	-2	0.0600519	0.0343459	0.0303195	0.0371704	0.0376767	0.0251938	0.035175	0.0600007	0.0349901	0.0319084	0.0378456	0.0265937	0.0353769	0.0348474	0.0249004	0.0498748	0.0338374	0.0366288	0.0342399
				-1	0	0	0	0	0	0	0	0	0	0	0	0	0	0	0	0	0	0	0	0						-1	0.155543	0.128898	0.175551	0.175254	0.16576	0.162955	0.107136	0.140492	0.144021	0.103115	0.141881	0.115103	0.15569	0.126181	0.147948	0.148216	0.147618	0.143955	0.128595
				0	0	0	0	0	0	0	0	0	0	0	0	0	0	0	0	0	0	0	0	0						0	0.0716486	0.0690595	0.0717025	0.0620456	0.0793438	0.0629904	0.0694988	0.0705328	0.0517894	0.0475267	0.0713569	0.0629021	0.0841321	0.0929749	0.0761665	0.0685824	0.0652936	0.0628024	0.0657222
				1	0	0	0	0	0	0	0	0	0	0	0	0	0	0	0	0	0	0	0	0						1	0.013005	0.0201915	0.0162604	0.0123391	0.012166	0.0210947	0.0193947	0.0173702	0.00886769	0.0169466	0.015268	0.0188399	0.0226306	0.024908	0.0201055	0.0158063	0.0177416	0.0119893	0.0155803
				2	0	0	0	0	NaN	0	0	0	0	0	0	0	0	0	0	0	0	0	0	NaN						2	0.000726168	0.00353859	0.00270062	0.000437943	0.000605595	0.00378201	0.0045704	0.0022714	0.000961405	0.00349618	0.00175086	0.00184554	0.00593063	0.00541306	0.00132474	0.00197429	0.00356577	0.00211229	0.000827272
			large	-2	0	0	0	0	0	NaN	0	0	0	0	0	0	0	0	0	0	0	0	0	0					large	-2	2.20051e-05	0.000114148	0.000113471	2.18972e-05	1.08142e-05	0	0.000563115	0.000155411	0.000227701	0	0.000318339	0.000397303	8.04542e-05	0.000529395	0	0	0.000124677	0.000129806	0.000126389
				-1	0	0	0	0	0	0	0	0	0	0	0	0	0	0	0	0	0	0	0	0						-1	0.00676657	0.0125436	0.00858978	0.00563852	0.0060884	0.00838619	0.0176923	0.01162	0.014712	0.0203053	0.00991748	0.0164689	0.00649381	0.0142275	0.0104455	0.0127245	0.0124677	0.0112459	0.0089851
				0	0	0	0	0	0	0	0	0	0	0	0	0	0	0	0	0	0	0	0	0						0	0.0579504	0.0508973	0.0431985	0.0550495	0.0477447	0.044421	0.060895	0.0526725	0.0616058	0.0571603	0.0553052	0.0660036	0.0370894	0.0535483	0.0397069	0.0584822	0.0519905	0.0528545	0.0595062
				1	0	0	0	0	0	0	0	0	0	0	0	0	0	0	0	0	0	0	0	0						1	0.139732	0.132894	0.124648	0.156028	0.146868	0.118969	0.123898	0.12727	0.15261	0.144137	0.123099	0.128778	0.096637	0.0963366	0.133048	0.140162	0.132058	0.133429	0.141337
				2	0	0	0	0	0	0	0	0	0	0	0	0	0	0	0	0	0	0	0	0						2	0.1791	0.185452	0.172703	0.195093	0.220231	0.216185	0.182292	0.181795	0.207904	0.195557	0.201459	0.195422	0.180424	0.148522	0.202098	0.165984	0.170309	0.229992	0.22295
		incorrect	small	-2	0	0	0	0	0	0	0	0	0	0	0	0	0	0	0	0	0	0	0	0				incorrect	small	-2	0.00106725	0.00128099	0.00192901	0.00408382	0.000984092	0	0.00218698	0.00184103	0.00232761	0	0.00228959	0.00144824	0.00189642	0.000913206	0	0	0.000673258	0.00151047	0.00180391
				-1	0	0	0	0	0	0	0	0	0	0	0	0	0	0	0	0	0	0	0	0						-1	0.0419307	0.0341049	0.0464098	0.0445936	0.0444464	0.0313953	0.0351881	0.038291	0.0296517	0.0251298	0.0307319	0.0349627	0.0400547	0.0327828	0.0464713	0.0400756	0.0382012	0.0360742	0.0399389
				0	0	0	0	0	0	0	0	0	0	0	0	0	0	0	0	0	0	0	0	0						0	0.0728919	0.0584311	0.0776257	0.072195	0.0667669	0.0530538	0.0569663	0.0599409	0.0443385	0.0362443	0.0652594	0.0641325	0.0778567	0.0633553	0.0609027	0.0677517	0.0653434	0.0556631	0.0656762
				1	0	0	0	0	0	0	0	0	0	0	0	0	0	0	0	0	0	0	0	0						1	0.0341299	0.0727123	0.0801561	0.0397762	0.0357085	0.0580808	0.0537447	0.0408014	0.0341552	0.0470992	0.0514607	0.0538923	0.0857067	0.068636	0.0709261	0.0507175	0.073435	0.0482051	0.0465915
				2	0	0	0	0	0	0	0	0	0	0	0	0	0	0	0	0	0	0	0	0						2	0.0082079	0.0404845	0.0353463	0.00834282	0.00742936	0.0349307	0.036956	0.0197133	0.0133585	0.0332672	0.0302789	0.0316177	0.0594902	0.0611186	0.0351465	0.0199234	0.0402085	0.022303	0.0188549
			large	-2	0	0	0	0	0	0	0	0	0	0	0	0	0	0	0	0	0	0	0	0					large	-2	0.0017054	0.00625277	0.00190632	0.000919681	0.000605595	0.00256049	0.00903603	0.00571435	0.00418717	0.0141679	0.0050322	0.00551098	0.00255155	0.0083115	0.00207503	0.0048996	0.00483748	0.00296193	0.0023899
				-1	0	0	0	0	0	0	0	0	0	0	0	0	0	0	0	0	0	0	0	0						-1	0.0255149	0.0452533	0.0300018	0.02193	0.0201036	0.0437397	0.0486898	0.0360435	0.0569379	0.0852366	0.0445674	0.0513162	0.0276073	0.0622568	0.0322392	0.0372105	0.0443103	0.0373723	0.0309423
				0	0	0	0	0	0	0	0	0	0	0	0	0	0	0	0	0	0	0	0	0						0	0.0607891	0.0538652	0.0383306	0.0453928	0.0492695	0.0483791	0.0699703	0.0649022	0.0752299	0.0750687	0.0620148	0.0660934	0.0370434	0.061251	0.0502814	0.056532	0.0492102	0.0550966	0.0566567
				1	0	0	0	0	0	0	0	0	0	0	0	0	0	0	0	0	0	0	0	0						1	0.0504467	0.0353986	0.0287877	0.0500569	0.0394394	0.0410618	0.042836	0.0476874	0.044718	0.0474656	0.0393516	0.0458565	0.0260672	0.031221	0.0376788	0.0428324	0.0325907	0.0364872	0.0481312
				2	0	0	0	0	NaN	0	0	0	0	0	0	0	0	0	0	0	0	0	0	NaN						2	0.0187704	0.0142812	0.0137187	0.013631	0.0187518	0.0228212	0.0233103	0.0208849	0.0174065	0.0161679	0.0108113	0.0128162	0.0172402	0.0126658	0.00853458	0.0182501	0.0161831	0.0191877	0.0111452
																											Episode frequency observed from human data
																											Episode type that happened at toi (Column # 1)
																											Size, Choice, Feedback at toi = {-2, small, Correct}
																															Participant ID# 's sequences used for ex post simulation
																												Feedback	Choice	Size	1	2	3	4	5	6	7	8	9	10	11	12	13	14	15	16	17	18	19
																											all possible episodes that happened at toi -1	correct	small	-2	0.061742	0.0330251	0.0296128	0.0351648	0.0389189	0.0291375	0.0359897	0.0617577	0.0371795	0.0412044	0.036855	0.0220493	0.0369089	0.0340136	0.0209302	0.0483676	0.0334988	0.0339394	0.0393519
																														-1	0.155458	0.1321	0.181093	0.181319	0.161081	0.164336	0.122108	0.130641	0.142308	0.11252	0.127764	0.12192	0.174164	0.126531	0.148837	0.129383	0.151365	0.146667	0.126157
																														0	0.0639471	0.0713342	0.0842825	0.0703297	0.08	0.0606061	0.0758355	0.0700713	0.0525641	0.0475436	0.0638821	0.0622568	0.0841984	0.092517	0.0767442	0.0834341	0.0583127	0.0642424	0.0636574
																														1	0.016538	0.0224571	0.0113895	0.0120879	0.012973	0.020979	0.0167095	0.0178147	0.00769231	0.0253566	0.00859951	0.0220493	0.0219146	0.0258503	0.0139535	0.0145103	0.016129	0.0109091	0.0115741
																														2	0.00110254	0.001321	0.0022779	0	0.00216216	0.0011655	0.00514139	0.00118765	0.00128205	0.00633914	0.0012285	0.00129702	0.00807382	0.00680272	0.00348837	0.00120919	0.00372208	0	0
																													large	-2	0	0	0	0	0	0	0.00128535	0	0	0	0.0012285	0.00129702	0	0	0	0	0	0	0
																														-1	0.00441014	0.01321	0.0102506	0.0043956	0.00540541	0.00582751	0.0218509	0.0130641	0.0153846	0.0158479	0.00982801	0.0194553	0.00461361	0.0176871	0.0186047	0.00846433	0.00744417	0.00484848	0.00347222
																														0	0.0551268	0.0435931	0.0353075	0.0516484	0.0508108	0.030303	0.059126	0.0498812	0.0628205	0.0507132	0.0528256	0.076524	0.0438293	0.0557823	0.0453488	0.0604595	0.0483871	0.0521212	0.056713
																														1	0.141125	0.126816	0.129841	0.17033	0.151351	0.117716	0.127249	0.13658	0.157692	0.150555	0.128993	0.130999	0.0991926	0.092517	0.143023	0.131802	0.132754	0.135758	0.128472
																														2	0.180816	0.195509	0.176538	0.198901	0.215135	0.215618	0.188946	0.180523	0.194872	0.207607	0.201474	0.197147	0.176471	0.14966	0.2	0.162031	0.174938	0.241212	0.21875
																												incorrect	small	-2	0.00110254	0.001321	0.0022779	0.0043956	0.00108108	0	0.00257069	0.00118765	0.0025641	0	0.0012285	0	0.00230681	0	0	0	0	0.00242424	0.00231481
																														-1	0.045204	0.0356671	0.0432802	0.043956	0.0443243	0.034965	0.0385604	0.0391924	0.0371795	0.0269414	0.0307125	0.0298314	0.0311419	0.029932	0.0360465	0.050786	0.0421836	0.0412121	0.0486111
																														0	0.076075	0.0594452	0.0842825	0.0747253	0.0627027	0.0629371	0.0604113	0.0617577	0.0551282	0.0427892	0.0651106	0.0505837	0.0680507	0.0544218	0.055814	0.0713422	0.0756824	0.0581818	0.0613426
																														1	0.030871	0.0779392	0.0763098	0.0263736	0.0313514	0.0582751	0.0424165	0.0285036	0.0307692	0.0396197	0.0429975	0.0661479	0.0841984	0.0707483	0.0604651	0.0580411	0.0682382	0.0424242	0.0601852
																														2	0.00771775	0.0303831	0.0307517	0.00769231	0.012973	0.030303	0.0321337	0.0178147	0.0128205	0.0412044	0.031941	0.0324254	0.0657439	0.0557823	0.0406977	0.0241838	0.0347395	0.0145455	0.03125
																													large	-2	0.00110254	0.00792602	0.00455581	0.0010989	0	0.0011655	0.00642674	0.00356295	0.00641026	0.0142631	0.00737101	0.00648508	0.00346021	0.00816327	0.00348837	0.00604595	0.00620347	0.00606061	0.00115741
																														-1	0.0297685	0.0449141	0.0205011	0.0153846	0.0248649	0.0501166	0.0398458	0.0486936	0.0512821	0.0633914	0.0589681	0.0389105	0.017301	0.0707483	0.0337209	0.0495768	0.0397022	0.0375758	0.0277778
																														0	0.0639471	0.0488771	0.0273349	0.0373626	0.0486486	0.0536131	0.062982	0.067696	0.0730769	0.0649762	0.0724816	0.0674449	0.0357555	0.0653061	0.0488372	0.0411125	0.057072	0.0533333	0.056713
																														1	0.0463065	0.0369881	0.0353075	0.0505495	0.0389189	0.039627	0.0372751	0.0475059	0.0423077	0.0380349	0.044226	0.0402075	0.0276817	0.0326531	0.044186	0.0435308	0.0322581	0.0375758	0.0497685
																														2	0.0176406	0.0171731	0.0148064	0.0142857	0.0172973	0.02331	0.0231362	0.0225653	0.0166667	0.0110935	0.012285	0.0129702	0.0149942	0.0108844	0.00581395	0.0157195	0.0173697	0.0169697	0.0127315
[truncated: 657 more columns]

[truncated: 7 more sheets: Fig. 7E, F (Prospective), S6A, S6B Fig, S2A, S2B Fig, S3 Fig, S4A, S4B Fig, S7A Fig, S7B Fig]
