# Supplementary material for: Corrective feedback guides human perceptual decision-making by informing about the world state rather than rewarding its choice
Source: PLoS Biol. 2023 Nov 8;21(11):e3002373. doi: 10.1371/journal.pbio.3002373 (PMC10659185; doi:10.1371/journal.pbio.3002373)
Supplement: S2 Data — (XLSX) [file pbio.3002373.s010.xlsx]

## Sheet: S2_Data
	No difference found in estimated PSE values when an alternative estimation procedure was applied (Data analysis in the Materials and methods section)
	Statistical information of paired two-tailed t-tests (alternative: w. lapse/guess rates vs. current method: w. o lapse/guess rates)
		toi - 1									toi + 1								subtracted (toi + 1) - (toi - 1)
			C_toi = small	Stimulus (toi) conditioned on "small choice, Correct" toi trials							C_toi = small	Stimulus (toi) conditioned on "small choice, Correct" toi trials							C_toi = small	Stimulus (toi) conditioned on "small choice, Correct" toi trials
				-2	-1	0	1	2				-2	-1	0	1	2				-2	-1	0	1	2
F_toi	Correct	Stat. info.	t(df)	t(29) = 1.41558478964083	t(29) = 1.80406672333445	t(29) = 1.30823006215339	t(29) = 0.795124561113255	t(26) = 0.694913798483068			t(df)	t(29) = -3.19372201049177	t(29) = 0.301987861572389	t(29) = 2.37912142451220	t(29) = 2.49100316895098	t(27) = 1.93486593408282			t(df)	t(29) = -3.10122281135021	t(29) = -1.39265371575895	t(29) = 1.19161874141517	t(29) = 0.824448182915479	t(25) = 2.41149950724973
			P	0.167548	0.0816179	0.20107	0.433001	0.493273			P	0.00337207	0.764816	0.0241537	0.01871	0.0635473			P	0.00426499	0.174311	0.243072	0.416415	0.0235601
			corrected P	1	1	1	1	1			corrected P	0.202324	1	1	1	1			corrected P	0.255899	1	1	1	1
			C_toi = large	Stimulus (toi) conditioned on "large choice, Correct" toi trials							C_toi = large	Stimulus (toi) conditioned on "large choice, Correct" toi trials							C_toi = large	Stimulus (toi) conditioned on "large choice, Correct" toi trials
		Stat. info.	t(df)	t(22) = -1.52276340286811	t(29) = 0.905979763876478	t(29) = -1.44309891394085	t(29) = -3.18776734890528	t(29) = -1.31386167415459			t(df)	t(21) = -0.972438882945565	t(29) = -2.201581434	t(29) = -2.100983135	t(29) = -1.21561463674964	t(29) = 1.51717681681049			t(df)	t(20) = 1.43688531351470	t(29) = -2.31925882405670	t(29) = -0.813983887645557	t(29) = 1.35139319357733	t(29) = 1.98128808976343
			P	0.142064	0.372413	0.159708	0.0034237	0.199192			P	0.341901	0.0358034	0.044449	0.233935	0.140049			P	0.166211	0.027627	0.422288	0.187018	0.0571112
			corrected P	1	1	1	0.205422	1			corrected P	1	1	1	1	1			corrected P	1	1	1	1	1
			C_toi = large	Stimulus (toi) conditioned on "large choice, Incorrect" toi trials							C_toi = large	Stimulus (toi) conditioned on "large choice, Incorrect" toi trials							C_toi = large	Stimulus (toi) conditioned on "large choice, Incorrect" toi trials
	Incorrect	Stat. info.	t(df)	t(29) = 1.58107338767008	t(29) = -2.54493298763220	t(29) = -0.833064640982484	t(29) = -1.15619141558336	t(29) = 0.0195855904163941			t(df)	t(29) = -0.161013854536791	t(29) = -0.758763440799935	t(29) = -1.90841108465964	t(29) = 0.341651697841418	t(29) = 1.44832299449717			t(df)	t(29) = -1.49706472715606	t(29) = 2.10947405157996	t(29) = -0.656720231214126	t(29) = 1.11195552584201	t(29) = 1.12122824167547
			P	0.124708	0.0165112	0.411617	0.257039	0.984508			P	0.873199	0.454117	0.0662813	0.735076	0.158253			P	0.145182	0.0436534	0.516539	0.275291	0.27139
			corrected P	1	0.990672	1	1	1			corrected P	1	1	1	1	1			corrected P	1	1	1	1	1
			C_toi = small	Stimulus (toi) conditioned on "small choice, Incorrect" toi trials							C_toi = small	Stimulus (toi) conditioned on "small choice, Incorrect" toi trials							C_toi = small	Stimulus (toi) conditioned on "small choice, Incorrect" toi trials
		Stat. info.	t(df)	t(29) = -0.105650474860828	t(29) = -0.119581347319464	t(29) = 1.10491214539549	t(29) = 1.63631631905358	t(29) = 1.72437073164634			t(df)	t(29) = -1.67918002206659	t(29) = -1.95248913464753	t(29) = 0.646419255047221	t(29) = 1.39053236260608	t(29) = 1.53389836232524			t(df)	t(29) = -0.831380504457923	t(29) = -1.10028212783583	t(29) = -0.395276195799534	t(29) = -0.232674626893182	t(29) = 0.574165892285757
			P	0.916587	0.905639	0.278281	0.112582	0.0952865			P	0.103861	0.0605934	0.523091	0.174947	0.135893			P	0.412552	0.280259	0.695532	0.817648	0.570283
			corrected P	1	1	1	1	1			corrected P	1	1	1	1	1			corrected P	1	1	1	1	1
		*Numerical values acquired from the alternative PSE estimation procedure can be found on the Open Science Framework at https://osf.io/z57vx/, inside the folder named 'extra'.
